# Supplementary material for: Excited state electron and energy relays in supramolecular dinuclear complexes revealed by ultrafast optical and X-ray transient absorption spectroscopy
Source: Chem Sci. 2017 Nov 28;9(4):860–75. doi: 10.1039/c7sc04055e (PMC5873173; doi:10.1039/c7sc04055e)
Supplement: Supplementary file 2 [file SC-009-C7SC04055E-s002.cif]

# Electronic Supplementary Material (ESI) for Chemical Science.
# This journal is © The Royal Society of Chemistry 2017

####################################################################### 
# 
# This file contains crystal structure data downloaded from the 
# Cambridge Structural Database (CSD) hosted by the Cambridge 
# Crystallographic Data Centre (CCDC).
# 
# Full information about CCDC data access policies and citation 
# guidelines are available at http://www.ccdc.cam.ac.uk/access/V1 
# 
# Audit and citation data items may have been added by the CCDC. 
# Please retain this information to preserve the provenance of 
# this file and to allow appropriate attribution of the data. 
# 
#######################################################################

data_pbar
_database_code_depnum_ccdc_archive 'CCDC 1561879'
_audit_update_record             
;
2017-07-12 deposited with the CCDC.
2017-11-15 downloaded from the CCDC.
;
# start Validation Reply Form
_vrf_PLAT415_pbar                
;
PROBLEM: Short Inter D-H..H-X       H1B    ..  H55     ..       2.09 Ang.
RESPONSE: Part of the metal complexes ligands and the solvate molecules show disorder.  The solvate disorder is extensive. One of the ligand?s trimethyl benzene  fragment (C46 to C54) is systematically disordered due to a close contact of  the methyl group of C54 with its symmetry created counterpart across an  inversion center. It was refined as 1:1 disordered, with the disorder  extending to the next C atom of the phenanthroline moiety it is attached  to. The two moieties were restrained to have similar geometries, and Uij  components of ADPs of their atoms were restrained to be similar for atoms  closer to each other than 1.7 Angstrom.  The second trimethyl benzene fragment (C37 to C45) is disordered in a general  position due to proximity to disordered solvate molecules. It was refined as  disordered over two slightly rotated orientations, with the disorder extending  to the next three C atom of the phenanthroline moiety it is attached to. The  two moieties were restrained to have similar geometries, and the atoms C37,  C38, C42, C41 and C44 of both moieties were each restrained to lie within one  plane. Solvate molecules in close proximity to this ligand substituent were  refined with the same occupancy ratio, with a moiety consisting of one  diethyl ether molecule (O2, C85-C88), one water molecule (O1), one acetonitrile  molecule (N14, C77, C78) being disordered with a moiety consisting of two  acetonitrile molecule (N17, C83, C84; N15, C79, C80). Two partially occupied  acetonitrile molecules (N19 C89, C90; N20, C91, C92) are in addition disordered  with each other across an inversion center and with the diethyl ether molecule  to form an arrangement of acetonitrile and ether molecules that encircles an  inversion center.  A phenanthroline moiety is partially disordered over two slightly shifted  orientations due to close proximity to disordered solvent molecules. The two  moieties were restrained to have similar geometries, and to be close to planar.  The nearby solvate molecules consist of either a major
;
# Added during the CSD deposition process: Wednesday 12 July 2017 10:09 PM
# end Validation Reply Form


_audit_creation_method           SHELXL-2016/6
_shelx_SHELXL_version_number     2016/6
_chemical_name_systematic        ?
_chemical_name_common            ?
_chemical_melting_point          ?
_chemical_formula_moiety         ?
_chemical_formula_sum            'C164.05 H143.07 Cu2 F36 N29.98 O2.48 P6 Ru2'
_chemical_formula_weight         3773.04

loop_
_atom_type_symbol
_atom_type_description
_atom_type_scat_dispersion_real
_atom_type_scat_dispersion_imag
_atom_type_scat_source
C C 0.0033 0.0016 'International Tables Vol C Tables 4.2.6.8 and 6.1.1.4'
H H 0.0000 0.0000 'International Tables Vol C Tables 4.2.6.8 and 6.1.1.4'
N N 0.0061 0.0033 'International Tables Vol C Tables 4.2.6.8 and 6.1.1.4'
O O 0.0106 0.0060 'International Tables Vol C Tables 4.2.6.8 and 6.1.1.4'
F F 0.0171 0.0103 'International Tables Vol C Tables 4.2.6.8 and 6.1.1.4'
P P 0.1023 0.0942 'International Tables Vol C Tables 4.2.6.8 and 6.1.1.4'
Cu Cu 0.3201 1.2651 'International Tables Vol C Tables 4.2.6.8 and 6.1.1.4'
Ru Ru -1.2594 0.8363 'International Tables Vol C Tables 4.2.6.8 and 6.1.1.4'

_space_group_crystal_system      triclinic
_space_group_IT_number           2
_space_group_name_H-M_alt        'P -1'
_space_group_name_Hall           '-P 1'

_shelx_space_group_comment       
;
The symmetry employed for this shelxl refinement is uniquely defined
by the following loop, which should always be used as a source of
symmetry information in preference to the above space-group names.
They are only intended as comments.
;

loop_
_space_group_symop_operation_xyz
'x, y, z'
'-x, -y, -z'

_cell_length_a                   12.383(4)
_cell_length_b                   18.490(7)
_cell_length_c                   19.983(7)
_cell_angle_alpha                69.381(5)
_cell_angle_beta                 79.742(5)
_cell_angle_gamma                88.826(5)
_cell_volume                     4209(3)
_cell_formula_units_Z            1
_cell_measurement_temperature    100(2)
_cell_measurement_reflns_used    43050
_cell_measurement_theta_min      1.107
_cell_measurement_theta_max      24.939

_exptl_crystal_description       plate
_exptl_crystal_colour            orange/red
_exptl_crystal_density_meas      ?
_exptl_crystal_density_method    ?
_exptl_crystal_density_diffrn    1.488
_exptl_crystal_F_000             1917
_exptl_transmission_factor_min   0.6604
_exptl_transmission_factor_max   0.7451
_exptl_crystal_size_max          0.300
_exptl_crystal_size_mid          0.175
_exptl_crystal_size_min          0.100
_exptl_absorpt_coefficient_mu    0.584
_shelx_estimated_absorpt_T_min   ?
_shelx_estimated_absorpt_T_max   ?
_exptl_absorpt_correction_type   multi-scan
_exptl_absorpt_correction_T_min  ?
_exptl_absorpt_correction_T_max  ?
_exptl_absorpt_process_details   sadabs
_exptl_absorpt_special_details   ?
_diffrn_ambient_temperature      100(2)
_diffrn_radiation_wavelength     0.71073
_diffrn_radiation_type           MoK\a
_diffrn_source                   ?
_diffrn_measurement_device_type  CCD
_diffrn_measurement_method       '0.5 Deg w/ exposures'
_diffrn_detector_area_resol_mean ?
_diffrn_reflns_number            43050
_diffrn_reflns_av_unetI/netI     0.0486
_diffrn_reflns_av_R_equivalents  0.0406
_diffrn_reflns_limit_h_min       -14
_diffrn_reflns_limit_h_max       14
_diffrn_reflns_limit_k_min       -21
_diffrn_reflns_limit_k_max       21
_diffrn_reflns_limit_l_min       -23
_diffrn_reflns_limit_l_max       23
_diffrn_reflns_theta_min         1.107
_diffrn_reflns_theta_max         24.939
_diffrn_reflns_theta_full        24.939
_diffrn_measured_fraction_theta_max 0.994
_diffrn_measured_fraction_theta_full 0.994
_diffrn_reflns_Laue_measured_fraction_max 0.994
_diffrn_reflns_Laue_measured_fraction_full 0.994
_diffrn_reflns_point_group_measured_fraction_max 0.994
_diffrn_reflns_point_group_measured_fraction_full 0.994
_reflns_number_total             14637
_reflns_number_gt                10897
_reflns_threshold_expression     'I > 2\s(I)'
_reflns_Friedel_coverage         0.000
_reflns_Friedel_fraction_max     .
_reflns_Friedel_fraction_full    .

_reflns_special_details          
;
 Reflections were merged by SHELXL according to the crystal
 class for the calculation of statistics and refinement.
 
 _reflns_Friedel_fraction is defined as the number of unique
 Friedel pairs measured divided by the number that would be
 possible theoretically, ignoring centric projections and
 systematic absences.
;

_computing_data_collection       ?
_computing_cell_refinement       ?
_computing_data_reduction        ?
_computing_structure_solution    ?
_computing_structure_refinement  
;  
SHELXL-2016/6 (Sheldrick, 2015, 2016), 
SHELXLE Rev714 (H\"ubschle et al., 2011)
;
_computing_molecular_graphics    ?
_computing_publication_material  ?
_refine_special_details          
;
Part of the metal complexes ligands and the solvate molecules show disorder. 
The solvate disorder is extensive. One of the ligand?s trimethyl benzene 
fragment (C46 to C54) is systematically disordered due to a close contact of 
the methyl group of C54 with its symmetry created counterpart across an 
inversion center. It was refined as 1:1 disordered, with the disorder 
extending to the next C atom of the phenanthroline moiety it is attached 
to. The two moieties were restrained to have similar geometries, and Uij 
components of ADPs of their atoms were restrained to be similar for atoms 
closer to each other than 1.7 Angstrom. 
The second trimethyl benzene fragment (C37 to C45) is disordered in a general 
position due to proximity to disordered solvate molecules. It was refined as 
disordered over two slightly rotated orientations, with the disorder extending 
to the next three C atom of the phenanthroline moiety it is attached to. The 
two moieties were restrained to have similar geometries, and the atoms C37, 
C38, C42, C41 and C44 of both moieties were each restrained to lie within one 
plane. Solvate molecules in close proximity to this ligand substituent were 
refined with the same occupancy ratio, with a moiety consisting of one 
diethyl ether molecule (O2, C85-C88), one water molecule (O1), one acetonitrile 
molecule (N14, C77, C78) being disordered with a moiety consisting of two 
acetonitrile molecule (N17, C83, C84; N15, C79, C80). Two partially occupied 
acetonitrile molecules (N19 C89, C90; N20, C91, C92) are in addition disordered 
with each other across an inversion center and with the diethyl ether molecule 
to form an arrangement of acetonitrile and ether molecules that encircles an 
inversion center. 
A phenanthroline moiety is partially disordered over two slightly shifted 
orientations due to close proximity to disordered solvent molecules. The two 
moieties were restrained to have similar geometries, and to be close to planar. 
The nearby solvate molecules consist of either a major acetonitrile molecule 
(N13, C75, C76), or a water molecule and another acetonitrile molecule (N16, 
C81, C82). The latter is also disordered with itself across an inversion center, 
but no conflict arises as both moieties have less than 50% occupancy. 
All acetonitrile molecules of both disordered solvate areas were restrained to 
have similar geometries. Water H atoms were initially refined with distance 
restraints based on hydrogen bonding considerations. A mild anti-bumping 
restraint was applied to keep water H atoms from approaching other H atoms 
too closely. In the final refinement cycles they were set to ride on their 
carrier oxygen atoms. Uij components of ADPs of all disordered atoms were 
restrained to be similar for atoms closer to each other than 1.7 Angstrom. 
Subject to these conditions the occupancy ratio between the first two moieties 
refined to close to 1:1, 0.512(5) to 0.488(5), in slight favor of the diethyl 
ether molecule moiety. The occupancies of the partially occupied acetonitrile 
molecules refined to 0.234(7) (N19 C89, C90) and 0.266(7) (N20, C91, C92). 
The second two moieties refined to 0.785(4) to 0.215(4) in favor of the water 
free moiety.
;
_refine_ls_structure_factor_coef Fsqd
_refine_ls_matrix_type           full
_refine_ls_weighting_scheme      calc
_refine_ls_weighting_details     
'w=1/[\s^2^(Fo^2^)+(0.0634P)^2^+8.4797P] where P=(Fo^2^+2Fc^2^)/3'
_atom_sites_solution_primary     direct
_atom_sites_solution_secondary   difmap
_atom_sites_solution_hydrogens   mixed
_refine_ls_hydrogen_treatment    constr
_refine_ls_extinction_method     none
_refine_ls_extinction_coef       .
_refine_ls_number_reflns         14637
_refine_ls_number_parameters     1521
_refine_ls_number_restraints     1617
_refine_ls_R_factor_all          0.0773
_refine_ls_R_factor_gt           0.0509
_refine_ls_wR_factor_ref         0.1361
_refine_ls_wR_factor_gt          0.1236
_refine_ls_goodness_of_fit_ref   1.018
_refine_ls_restrained_S_all      0.998
_refine_ls_shift/su_max          0.002
_refine_ls_shift/su_mean         0.000

loop_
_atom_site_label
_atom_site_type_symbol
_atom_site_fract_x
_atom_site_fract_y
_atom_site_fract_z
_atom_site_U_iso_or_equiv
_atom_site_adp_type
_atom_site_occupancy
_atom_site_site_symmetry_order
_atom_site_calc_flag
_atom_site_refinement_flags_posn
_atom_site_refinement_flags_adp
_atom_site_refinement_flags_occupancy
_atom_site_disorder_assembly
_atom_site_disorder_group
C1 C 1.0686(3) 0.7281(2) -0.1475(2) 0.0247(9) Uani 1 1 d . . . . .
H1 H 1.114127 0.714693 -0.183251 0.030 Uiso 1 1 calc R U . . .
C2 C 1.1159(3) 0.7550(2) -0.1028(2) 0.0256(9) Uani 1 1 d . . . . .
H2 H 1.191976 0.760241 -0.109265 0.031 Uiso 1 1 calc R U . . .
C3 C 1.0510(3) 0.7742(2) -0.0486(2) 0.0233(9) Uani 1 1 d . . . . .
H3 H 1.082354 0.791367 -0.017546 0.028 Uiso 1 1 calc R U . . .
C4 C 0.9366(3) 0.7673(2) -0.0411(2) 0.0221(8) Uani 1 1 d . . . . .
C5 C 0.8940(3) 0.7412(2) -0.0890(2) 0.0207(8) Uani 1 1 d . . . . .
C6 C 0.7774(3) 0.7334(2) -0.0849(2) 0.0232(9) Uani 1 1 d . . . . .
C7 C 0.6370(3) 0.7008(3) -0.1329(2) 0.0327(10) Uani 1 1 d . . . . .
H7 H 0.613648 0.681626 -0.165394 0.039 Uiso 1 1 calc R U . . .
C8 C 0.5593(4) 0.7227(3) -0.0857(2) 0.0382(11) Uani 1 1 d . . . . .
H8 H 0.485261 0.719879 -0.088180 0.046 Uiso 1 1 calc R U . . .
C9 C 0.5904(3) 0.7484(3) -0.0354(2) 0.0339(10) Uani 1 1 d . . . . .
H9 H 0.538327 0.762292 -0.002895 0.041 Uiso 1 1 calc R U . . .
C10 C 0.7031(3) 0.7534(2) -0.0339(2) 0.0268(9) Uani 1 1 d . . . . .
C11 C 0.7454(3) 0.7776(2) 0.0185(2) 0.0264(9) Uani 1 1 d D . . . .
C12 C 0.8604(3) 0.7828(2) 0.0158(2) 0.0237(9) Uani 1 1 d . . . . .
C13 C 0.8293(3) 0.8098(2) 0.1197(2) 0.0244(9) Uani 1 1 d D . . . .
N4 N 0.6732(7) 0.7859(2) 0.0730(3) 0.0304(13) Uani 0.785(4) 1 d D U P A 1
C14 C 0.7142(5) 0.8028(4) 0.1231(4) 0.0291(13) Uani 0.785(4) 1 d D U P A 1
C15 C 0.6385(5) 0.8111(4) 0.1844(3) 0.0307(13) Uani 0.785(4) 1 d D U P A 1
C16 C 0.5241(5) 0.8002(4) 0.1934(3) 0.0418(15) Uani 0.785(4) 1 d D U P A 1
H16 H 0.493397 0.787284 0.159664 0.050 Uiso 0.785(4) 1 calc R U P A 1
C17 C 0.4592(5) 0.8087(5) 0.2522(4) 0.0500(16) Uani 0.785(4) 1 d D U P A 1
H17 H 0.383604 0.799680 0.260263 0.060 Uiso 0.785(4) 1 calc R U P A 1
C18 C 0.5070(5) 0.8311(4) 0.3004(3) 0.0431(15) Uani 0.785(4) 1 d D U P A 1
H18 H 0.461219 0.838970 0.339244 0.052 Uiso 0.785(4) 1 calc R U P A 1
N6 N 0.6145(5) 0.8416(3) 0.2936(3) 0.0331(13) Uani 0.785(4) 1 d D U P A 1
C19 C 0.6788(4) 0.8296(4) 0.2368(4) 0.0284(13) Uani 0.785(4) 1 d D U P A 1
N4B N 0.678(3) 0.7965(4) 0.0683(9) 0.030(4) Uani 0.215(4) 1 d D U P A 2
C14B C 0.7148(13) 0.8130(14) 0.1197(14) 0.031(3) Uani 0.215(4) 1 d D U P A 2
C15B C 0.6384(16) 0.8346(12) 0.1730(12) 0.033(3) Uani 0.215(4) 1 d D U P A 2
C16B C 0.5252(15) 0.8404(12) 0.1712(10) 0.035(3) Uani 0.215(4) 1 d D U P A 2
H16B H 0.496534 0.832554 0.134231 0.043 Uiso 0.215(4) 1 calc R U P A 2
C17B C 0.4593(15) 0.8577(12) 0.2248(10) 0.039(3) Uani 0.215(4) 1 d D U P A 2
H17B H 0.383805 0.859629 0.226318 0.047 Uiso 0.215(4) 1 calc R U P A 2
C18B C 0.5052(16) 0.8726(12) 0.2772(11) 0.037(3) Uani 0.215(4) 1 d D U P A 2
H18B H 0.459126 0.886562 0.312347 0.045 Uiso 0.215(4) 1 calc R U P A 2
N6B N 0.6110(17) 0.8679(11) 0.2799(12) 0.034(3) Uani 0.215(4) 1 d D U P A 2
C19B C 0.6789(12) 0.8492(12) 0.2279(12) 0.030(3) Uani 0.215(4) 1 d D U P A 2
C20 C 0.7970(3) 0.8376(2) 0.2331(2) 0.0262(9) Uani 1 1 d D U . . .
C21 C 0.9356(4) 0.8524(3) 0.2896(3) 0.0387(11) Uani 1 1 d . U . . .
H21 H 0.958795 0.861915 0.327668 0.046 Uiso 1 1 calc R U . . .
C22 C 1.0142(4) 0.8404(3) 0.2364(3) 0.0442(12) Uani 1 1 d . U . . .
H22 H 1.088141 0.840880 0.239597 0.053 Uiso 1 1 calc R U . . .
C23 C 0.9828(4) 0.8277(3) 0.1796(3) 0.0382(11) Uani 1 1 d . U . . .
H23 H 1.034927 0.820590 0.142990 0.046 Uiso 1 1 calc R U . . .
C24 C 0.8710(3) 0.8256(2) 0.1769(2) 0.0276(9) Uani 1 1 d . U . . .
C28 C 0.6118(4) 0.9125(3) 0.5514(2) 0.0329(10) Uani 1 1 d D U . . .
C29 C 0.6482(3) 0.9161(2) 0.4795(2) 0.0275(9) Uani 1 1 d D U . . .
C30 C 0.6739(3) 0.9894(2) 0.4225(2) 0.0275(9) Uani 1 1 d . U . . .
C32 C 0.7207(4) 1.1267(3) 0.3110(3) 0.0396(11) Uani 1 1 d D U . . .
H32 H 0.737032 1.173351 0.272192 0.047 Uiso 1 1 calc R U . B 2
C33 C 0.6916(4) 1.1272(3) 0.3798(3) 0.0393(11) Uani 1 1 d . U . . .
H33 H 0.688340 1.173782 0.387849 0.047 Uiso 1 1 calc R U . . .
C34 C 0.6664(4) 1.0571(3) 0.4385(2) 0.0327(10) Uani 1 1 d . U . . .
C35 C 0.6307(4) 1.0514(3) 0.5123(3) 0.0382(11) Uani 1 1 d . U . . .
H35 H 0.625747 1.096271 0.523478 0.046 Uiso 1 1 calc R U . . .
C36 C 0.6043(4) 0.9826(3) 0.5657(2) 0.0370(10) Uani 1 1 d . U . . .
H36 H 0.580547 0.980822 0.613166 0.044 Uiso 1 1 calc R U . . .
N7 N 0.6572(3) 0.8521(2) 0.46017(18) 0.0296(8) Uani 0.512(5) 1 d D U P A 1
C25 C 0.632(3) 0.7824(7) 0.5113(8) 0.034(2) Uani 0.512(5) 1 d D U P A 1
C26 C 0.5835(19) 0.7758(11) 0.5826(8) 0.037(3) Uani 0.512(5) 1 d D U P A 1
H26 H 0.556894 0.727678 0.616436 0.045 Uiso 0.512(5) 1 calc R U P A 1
C27 C 0.5752(19) 0.8391(8) 0.6022(10) 0.034(3) Uani 0.512(5) 1 d D U P A 1
H27 H 0.544956 0.833780 0.649863 0.041 Uiso 0.512(5) 1 calc R U P A 1
C37 C 0.6411(16) 0.7140(9) 0.4886(12) 0.0436(11) Uani 0.512(5) 1 d D U P A 1
C38 C 0.7449(16) 0.6898(11) 0.4654(12) 0.051(3) Uani 0.512(5) 1 d D U P A 1
C39 C 0.7491(13) 0.6318(9) 0.4362(8) 0.058(3) Uani 0.512(5) 1 d D U P A 1
H39 H 0.817288 0.613706 0.423164 0.069 Uiso 0.512(5) 1 calc R U P A 1
C40 C 0.6586(13) 0.6002(8) 0.4258(8) 0.060(3) Uani 0.512(5) 1 d D U P A 1
C41 C 0.5547(13) 0.6264(8) 0.4447(7) 0.058(3) Uani 0.512(5) 1 d D U P A 1
H41 H 0.492266 0.608134 0.434693 0.070 Uiso 0.512(5) 1 calc R U P A 1
C42 C 0.5475(15) 0.6812(10) 0.4794(11) 0.054(2) Uani 0.512(5) 1 d D U P A 1
C43 C 0.849(2) 0.7206(19) 0.478(2) 0.065(5) Uani 0.512(5) 1 d D U P A 1
H43A H 0.908104 0.721914 0.439427 0.097 Uiso 0.512(5) 1 calc R U P A 1
H43B H 0.865462 0.687551 0.523622 0.097 Uiso 0.512(5) 1 calc R U P A 1
H43C H 0.837934 0.771914 0.478616 0.097 Uiso 0.512(5) 1 calc R U P A 1
C44 C 0.4329(15) 0.7010(13) 0.5110(10) 0.048(4) Uani 0.512(5) 1 d D U P A 1
H44A H 0.427636 0.756134 0.494890 0.073 Uiso 0.512(5) 1 calc R U P A 1
H44B H 0.421946 0.680224 0.563169 0.073 Uiso 0.512(5) 1 calc R U P A 1
H44C H 0.377819 0.678931 0.494758 0.073 Uiso 0.512(5) 1 calc R U P A 1
C45 C 0.6629(17) 0.5387(9) 0.3899(9) 0.088(5) Uani 0.512(5) 1 d D U P A 1
H45A H 0.631241 0.558181 0.346764 0.131 Uiso 0.512(5) 1 calc R U P A 1
H45B H 0.622135 0.492639 0.423263 0.131 Uiso 0.512(5) 1 calc R U P A 1
H45C H 0.737877 0.526849 0.377270 0.131 Uiso 0.512(5) 1 calc R U P A 1
N7B N 0.6572(3) 0.8521(2) 0.46017(18) 0.0296(8) Uani 0.488(5) 1 d D U P A 2
C25B C 0.628(3) 0.7840(7) 0.5129(9) 0.034(2) Uani 0.488(5) 1 d D U P A 2
C26B C 0.5999(19) 0.7766(12) 0.5864(8) 0.034(3) Uani 0.488(5) 1 d D U P A 2
H26B H 0.585753 0.727666 0.621997 0.040 Uiso 0.488(5) 1 calc R U P A 2
C27B C 0.593(2) 0.8399(8) 0.6059(10) 0.032(3) Uani 0.488(5) 1 d D U P A 2
H27B H 0.575581 0.834891 0.654611 0.039 Uiso 0.488(5) 1 calc R U P A 2
C37B C 0.6437(16) 0.7170(9) 0.4884(13) 0.0436(11) Uani 0.488(5) 1 d D U P A 2
C38B C 0.7501(16) 0.6902(11) 0.4771(12) 0.048(3) Uani 0.488(5) 1 d D U P A 2
C39B C 0.7636(14) 0.6256(9) 0.4575(9) 0.059(3) Uani 0.488(5) 1 d D U P A 2
H39B H 0.833954 0.608273 0.448891 0.071 Uiso 0.488(5) 1 calc R U P A 2
C40B C 0.6771(13) 0.5865(8) 0.4505(9) 0.064(3) Uani 0.488(5) 1 d D U P A 2
C41B C 0.5701(13) 0.6094(8) 0.4676(8) 0.061(3) Uani 0.488(5) 1 d D U P A 2
H41B H 0.510171 0.579912 0.467551 0.073 Uiso 0.488(5) 1 calc R U P A 2
C42B C 0.5532(16) 0.6765(10) 0.4849(12) 0.053(3) Uani 0.488(5) 1 d D U P A 2
C43B C 0.849(2) 0.732(2) 0.484(2) 0.053(4) Uani 0.488(5) 1 d D U P A 2
H43D H 0.915011 0.710948 0.466384 0.080 Uiso 0.488(5) 1 calc R U P A 2
H43E H 0.846498 0.725718 0.533912 0.080 Uiso 0.488(5) 1 calc R U P A 2
H43F H 0.848678 0.786116 0.455482 0.080 Uiso 0.488(5) 1 calc R U P A 2
C44B C 0.4372(18) 0.7094(15) 0.4896(12) 0.067(5) Uani 0.488(5) 1 d D U P A 2
H44D H 0.440782 0.761751 0.456020 0.100 Uiso 0.488(5) 1 calc R U P A 2
H44E H 0.411117 0.708485 0.538099 0.100 Uiso 0.488(5) 1 calc R U P A 2
H44F H 0.387905 0.678508 0.477532 0.100 Uiso 0.488(5) 1 calc R U P A 2
C45B C 0.6939(16) 0.5172(9) 0.4251(10) 0.084(5) Uani 0.488(5) 1 d D U P A 2
H45D H 0.741219 0.532958 0.378318 0.126 Uiso 0.488(5) 1 calc R U P A 2
H45E H 0.624161 0.498468 0.421517 0.126 Uiso 0.488(5) 1 calc R U P A 2
H45F H 0.726752 0.476808 0.459460 0.126 Uiso 0.488(5) 1 calc R U P A 2
C31 C 0.726(3) 1.0559(6) 0.3012(6) 0.032(3) Uani 0.5 1 d D U P C -1
C46 C 0.7687(10) 1.0548(14) 0.2271(8) 0.037(2) Uani 0.5 1 d D U P C -1
C47 C 0.6946(10) 1.0575(9) 0.1818(7) 0.044(3) Uani 0.5 1 d D U P C -1
C48 C 0.7348(10) 1.0473(7) 0.1163(6) 0.046(2) Uani 0.5 1 d D U P C -1
H48 H 0.686798 1.049815 0.084728 0.055 Uiso 0.5 1 calc R U P C -1
C49 C 0.8424(11) 1.0337(8) 0.0970(6) 0.043(2) Uani 0.5 1 d D U P C -1
C50 C 0.9153(9) 1.0366(7) 0.1412(6) 0.040(2) Uani 0.5 1 d D U P C -1
H50 H 0.989735 1.031366 0.126444 0.047 Uiso 0.5 1 calc R U P C -1
C51 C 0.8805(10) 1.0469(9) 0.2067(6) 0.035(3) Uani 0.5 1 d D U P C -1
C52 C 0.9604(12) 1.0492(12) 0.2551(7) 0.048(4) Uani 0.5 1 d D U P C -1
H52A H 1.030154 1.032127 0.238047 0.071 Uiso 0.5 1 calc R U P C -1
H52B H 0.932541 1.015677 0.304042 0.071 Uiso 0.5 1 calc R U P C -1
H52C H 0.969068 1.101107 0.253845 0.071 Uiso 0.5 1 calc R U P C -1
C53 C 0.5752(11) 1.0722(10) 0.2030(9) 0.058(4) Uani 0.5 1 d D U P C -1
H53A H 0.540047 1.027181 0.241727 0.086 Uiso 0.5 1 calc R U P C -1
H53B H 0.539643 1.083055 0.161824 0.086 Uiso 0.5 1 calc R U P C -1
H53C H 0.570128 1.115560 0.219034 0.086 Uiso 0.5 1 calc R U P C -1
C54 C 0.8830(12) 1.0226(8) 0.0241(6) 0.062(3) Uani 0.5 1 d D U P C -1
H54A H 0.824378 1.031420 -0.003031 0.092 Uiso 0.5 1 calc R U P C -1
H54B H 0.906555 0.970789 0.033056 0.092 Uiso 0.5 1 calc R U P C -1
H54C H 0.943486 1.058671 -0.003158 0.092 Uiso 0.5 1 calc R U P C -1
C31B C 0.727(3) 1.0558(6) 0.2975(6) 0.034(3) Uani 0.5 1 d D U P C 2
C46B C 0.7481(10) 1.0484(14) 0.2236(8) 0.037(2) Uani 0.5 1 d D U P C 2
C47B C 0.6629(10) 1.0451(10) 0.1885(7) 0.044(3) Uani 0.5 1 d D U P C 2
C48B C 0.6858(10) 1.0336(8) 0.1225(6) 0.051(3) Uani 0.5 1 d D U P C 2
H48B H 0.628053 1.030507 0.099384 0.062 Uiso 0.5 1 calc R U P C 2
C49B C 0.7905(12) 1.0268(8) 0.0906(6) 0.052(3) Uani 0.5 1 d D U P C 2
C50B C 0.8765(10) 1.0305(8) 0.1248(7) 0.044(3) Uani 0.5 1 d D U P C 2
H50B H 0.948037 1.025196 0.103713 0.053 Uiso 0.5 1 calc R U P C 2
C51B C 0.8565(11) 1.0423(10) 0.1907(7) 0.040(3) Uani 0.5 1 d D U P C 2
C52B C 0.9500(14) 1.0511(11) 0.2267(8) 0.054(4) Uani 0.5 1 d D U P C 2
H52D H 1.017474 1.039571 0.201105 0.081 Uiso 0.5 1 calc R U P C 2
H52E H 0.937103 1.016008 0.276200 0.081 Uiso 0.5 1 calc R U P C 2
H52F H 0.954951 1.103213 0.225615 0.081 Uiso 0.5 1 calc R U P C 2
C53B C 0.5454(11) 1.0513(10) 0.2215(9) 0.054(4) Uani 0.5 1 d D U P C 2
H53D H 0.523546 1.006814 0.264798 0.080 Uiso 0.5 1 calc R U P C 2
H53E H 0.498780 1.053655 0.187270 0.080 Uiso 0.5 1 calc R U P C 2
H53F H 0.538870 1.097253 0.233570 0.080 Uiso 0.5 1 calc R U P C 2
C54B C 0.8114(14) 1.0102(9) 0.0198(6) 0.074(4) Uani 0.5 1 d D U P C 2
H54D H 0.742524 1.002117 0.007264 0.111 Uiso 0.5 1 calc R U P C 2
H54E H 0.853197 0.964756 0.026009 0.111 Uiso 0.5 1 calc R U P C 2
H54F H 0.851773 1.053474 -0.018381 0.111 Uiso 0.5 1 calc R U P C 2
C55 C 1.0606(4) 0.5816(3) -0.2403(3) 0.0405(11) Uani 1 1 d . U . . .
H55 H 1.038579 0.543933 -0.194571 0.049 Uiso 1 1 calc R U . . .
C56 C 1.1480(4) 0.5680(3) -0.2877(3) 0.0525(13) Uani 1 1 d . U . . .
H56 H 1.184412 0.522005 -0.274064 0.063 Uiso 1 1 calc R U . . .
C57 C 1.1793(5) 0.6233(4) -0.3544(4) 0.0648(16) Uani 1 1 d . U . . .
H57 H 1.237613 0.615127 -0.386940 0.078 Uiso 1 1 calc R U . . .
C58 C 1.1258(5) 0.6908(3) -0.3741(3) 0.0601(15) Uani 1 1 d . U . . .
H58 H 1.147295 0.728511 -0.419836 0.072 Uiso 1 1 calc R U . . .
C59 C 1.0395(4) 0.7023(3) -0.3254(3) 0.0409(11) Uani 1 1 d . U . . .
C60 C 0.9743(4) 0.7725(3) -0.3393(2) 0.0424(11) Uani 1 1 d . U . . .
C61 C 0.9930(5) 0.8361(3) -0.4036(3) 0.0616(15) Uani 1 1 d . U . . .
H61 H 1.048248 0.836344 -0.441893 0.074 Uiso 1 1 calc R U . . .
C62 C 0.9283(6) 0.8987(3) -0.4095(3) 0.0714(17) Uani 1 1 d . U . . .
H62 H 0.939497 0.941439 -0.452474 0.086 Uiso 1 1 calc R U . . .
C63 C 0.8481(5) 0.8988(3) -0.3531(3) 0.0576(14) Uani 1 1 d . U . . .
H63 H 0.805108 0.941411 -0.356682 0.069 Uiso 1 1 calc R U . . .
C64 C 0.8326(4) 0.8341(3) -0.2907(3) 0.0446(12) Uani 1 1 d . U . . .
H64 H 0.779236 0.834336 -0.251678 0.054 Uiso 1 1 calc R U . . .
C65 C 0.7565(4) 0.6358(3) -0.3027(2) 0.0352(10) Uani 1 1 d . U . . .
H65 H 0.775494 0.686713 -0.332933 0.042 Uiso 1 1 calc R U . . .
C66 C 0.7040(4) 0.5874(3) -0.3291(3) 0.0401(11) Uani 1 1 d . U . . .
H66 H 0.688630 0.605133 -0.375924 0.048 Uiso 1 1 calc R U . . .
C67 C 0.6765(4) 0.5132(3) -0.2830(3) 0.0463(12) Uani 1 1 d . U . . .
H67 H 0.642655 0.479660 -0.299137 0.056 Uiso 1 1 calc R U . . .
C68 C 0.6970(4) 0.4875(3) -0.2150(3) 0.0488(12) Uani 1 1 d . U . . .
H68 H 0.676342 0.437081 -0.183919 0.059 Uiso 1 1 calc R U . . .
C69 C 0.7493(4) 0.5373(3) -0.1919(2) 0.0361(10) Uani 1 1 d . U . . .
C70 C 0.7782(4) 0.5150(3) -0.1187(2) 0.0377(11) Uani 1 1 d . U . . .
C71 C 0.7375(5) 0.4467(3) -0.0615(3) 0.0494(13) Uani 1 1 d . U . . .
H71 H 0.690683 0.412085 -0.068104 0.059 Uiso 1 1 calc R U . . .
C72 C 0.7685(5) 0.4318(3) 0.0047(3) 0.0530(13) Uani 1 1 d . U . . .
H72 H 0.742063 0.387132 0.043724 0.064 Uiso 1 1 calc R U . . .
C73 C 0.8379(5) 0.4829(3) 0.0127(3) 0.0467(12) Uani 1 1 d . U . . .
H73 H 0.860231 0.473020 0.057026 0.056 Uiso 1 1 calc R U . . .
C74 C 0.8747(4) 0.5491(3) -0.0450(2) 0.0406(11) Uani 1 1 d . U . . .
H74 H 0.921246 0.583800 -0.038322 0.049 Uiso 1 1 calc R U . . .
N13 N 0.2437(8) 1.0810(4) 0.1510(6) 0.182(6) Uani 0.785(4) 1 d D U P A 1
C75 C 0.2672(7) 1.0257(4) 0.1490(5) 0.089(3) Uani 0.785(4) 1 d D U P A 1
C76 C 0.3079(8) 0.9507(4) 0.1607(6) 0.103(3) Uani 0.785(4) 1 d D U P A 1
H76A H 0.369604 0.953223 0.123166 0.154 Uiso 0.785(4) 1 d R U P A 1
H76B H 0.251309 0.916315 0.160109 0.154 Uiso 0.785(4) 1 d R U P A 1
H76C H 0.330492 0.931892 0.207130 0.154 Uiso 0.785(4) 1 d R U P A 1
N16 N 0.358(2) 1.0351(12) 0.0939(11) 0.092(5) Uani 0.215(4) 1 d D U P A -1
C81 C 0.4024(18) 1.0165(12) 0.0522(10) 0.101(7) Uani 0.215(4) 1 d D U P A -1
C82 C 0.477(2) 1.005(2) -0.0059(12) 0.093(10) Uani 0.215(4) 1 d D U P A -1
H82A H 0.518973 0.961174 0.013032 0.139 Uiso 0.215(4) 1 calc R U P A -1
H82B H 0.525024 1.050452 -0.030483 0.139 Uiso 0.215(4) 1 calc R U P A -1
H82C H 0.436192 0.997055 -0.039495 0.139 Uiso 0.215(4) 1 calc R U P A -1
O3 O 0.1967(16) 0.9336(11) 0.1877(15) 0.118(5) Uani 0.215(4) 1 d . U P A -1
H3A H 0.188776 0.977336 0.155879 0.177 Uiso 0.215(4) 1 d R U P A -1
H3B H 0.180698 0.939602 0.228422 0.177 Uiso 0.215(4) 1 d R U P A -1
N14 N 0.7784(8) 0.6137(6) 0.1512(9) 0.127(5) Uani 0.512(5) 1 d D U P A 1
C77 C 0.6927(8) 0.6027(11) 0.1550(9) 0.115(5) Uani 0.512(5) 1 d D U P A 1
C78 C 0.5850(10) 0.5885(16) 0.1458(12) 0.127(6) Uani 0.512(5) 1 d D U P A 1
H78A H 0.579548 0.538064 0.142914 0.191 Uiso 0.512(5) 1 calc R U P A 1
H78B H 0.570114 0.626813 0.101856 0.191 Uiso 0.512(5) 1 calc R U P A 1
H78C H 0.532688 0.591164 0.186487 0.191 Uiso 0.512(5) 1 calc R U P A 1
N15 N 0.7027(10) 0.6146(8) 0.2286(8) 0.118(5) Uani 0.488(5) 1 d D U P A 2
C79 C 0.6585(10) 0.6009(11) 0.1929(7) 0.115(5) Uani 0.488(5) 1 d D U P A 2
C80 C 0.6205(15) 0.5847(14) 0.1365(9) 0.117(6) Uani 0.488(5) 1 d D U P A 2
H80A H 0.681956 0.584243 0.099847 0.175 Uiso 0.488(5) 1 calc R U P A 2
H80B H 0.571783 0.623691 0.115384 0.175 Uiso 0.488(5) 1 calc R U P A 2
H80C H 0.582015 0.534992 0.156242 0.175 Uiso 0.488(5) 1 calc R U P A 2
N17 N 0.9325(11) 0.5949(7) 0.0978(6) 0.083(4) Uani 0.488(5) 1 d D U P A 2
C83 C 0.9578(9) 0.6078(7) 0.1410(5) 0.058(3) Uani 0.488(5) 1 d D U P A 2
C84 C 0.9700(11) 0.6258(8) 0.2027(6) 0.080(4) Uani 0.488(5) 1 d D U P A 2
H84A H 0.898974 0.625682 0.231379 0.120 Uiso 0.488(5) 1 calc R U P A 2
H84B H 1.005970 0.676027 0.187122 0.120 Uiso 0.488(5) 1 calc R U P A 2
H84C H 1.013431 0.587850 0.231484 0.120 Uiso 0.488(5) 1 calc R U P A 2
N19 N 1.0553(19) 0.5418(11) 0.383(2) 0.133(7) Uani 0.234(7) 1 d D U P D 2
C89 C 1.1021(16) 0.5956(9) 0.3624(18) 0.114(5) Uani 0.234(7) 1 d D U P D 2
C90 C 1.181(2) 0.6576(12) 0.342(2) 0.132(8) Uani 0.234(7) 1 d D U P D 2
H90A H 1.248603 0.637959 0.356979 0.198 Uiso 0.234(7) 1 calc R U P D 2
H90B H 1.154319 0.694036 0.364430 0.198 Uiso 0.234(7) 1 calc R U P D 2
H90C H 1.194181 0.682873 0.289853 0.198 Uiso 0.234(7) 1 calc R U P D 2
O2 O 0.9648(9) 0.5132(6) 0.3935(6) 0.113(3) Uani 0.512(5) 1 d D U P A 1
C85 C 1.0414(11) 0.5368(10) 0.3367(9) 0.098(4) Uani 0.512(5) 1 d D U P A 1
H85A H 1.045135 0.501657 0.310099 0.118 Uiso 0.512(5) 1 calc R U P A 1
H85B H 1.111920 0.538719 0.350925 0.118 Uiso 0.512(5) 1 calc R U P A 1
C86 C 1.0139(13) 0.6204(10) 0.2871(9) 0.116(5) Uani 0.512(5) 1 d D U P A 1
H86A H 1.020721 0.656373 0.311166 0.173 Uiso 0.512(5) 1 calc R U P A 1
H86B H 0.940084 0.619367 0.278699 0.173 Uiso 0.512(5) 1 calc R U P A 1
H86C H 1.064091 0.636177 0.241499 0.173 Uiso 0.512(5) 1 calc R U P A 1
C87 C 0.9989(12) 0.4466(10) 0.4312(10) 0.111(4) Uani 0.512(5) 1 d D U P A 1
H87A H 1.067824 0.453327 0.445453 0.133 Uiso 0.512(5) 1 calc R U P A 1
H87B H 1.009421 0.412805 0.403078 0.133 Uiso 0.512(5) 1 calc R U P A 1
C88 C 0.9026(17) 0.4111(11) 0.5022(10) 0.130(6) Uani 0.512(5) 1 d D U P A 1
H88A H 0.906004 0.437415 0.535531 0.195 Uiso 0.512(5) 1 calc R U P A 1
H88B H 0.912513 0.356937 0.525595 0.195 Uiso 0.512(5) 1 calc R U P A 1
H88C H 0.832238 0.417880 0.487468 0.195 Uiso 0.512(5) 1 calc R U P A 1
N20 N 1.3145(13) 0.6027(15) 0.3851(13) 0.131(8) Uani 0.266(7) 1 d D U P D 3
C91 C 1.2361(13) 0.6094(14) 0.4143(11) 0.123(7) Uani 0.266(7) 1 d D U P D 3
C92 C 1.1287(15) 0.629(2) 0.4390(19) 0.137(8) Uani 0.266(7) 1 d D U P D 3
H92A H 1.107252 0.672878 0.401584 0.205 Uiso 0.266(7) 1 calc R U P D 3
H92B H 1.128111 0.641513 0.481775 0.205 Uiso 0.266(7) 1 calc R U P D 3
H92C H 1.078157 0.585930 0.450226 0.205 Uiso 0.266(7) 1 calc R U P D 3
O1 O 1.0065(8) 0.5949(5) 0.0928(5) 0.069(2) Uani 0.512(5) 1 d . U P A 1
H1A H 0.938627 0.595738 0.089864 0.103 Uiso 0.512(5) 1 d R U P A 1
H1B H 1.025757 0.549103 0.100224 0.103 Uiso 0.512(5) 1 d R U P A 1
N1 N 0.9587(3) 0.72046(18) -0.14141(17) 0.0223(7) Uani 1 1 d . . . . .
N2 N 0.7453(3) 0.7063(2) -0.13330(17) 0.0266(8) Uani 1 1 d . . . . .
N3 N 0.9008(3) 0.80010(19) 0.06581(17) 0.0242(7) Uani 1 1 d . . . . .
N5 N 0.8288(3) 0.8512(2) 0.28882(18) 0.0287(8) Uani 1 1 d . . . . .
N8 N 0.7027(3) 0.9890(2) 0.35359(18) 0.0279(8) Uani 1 1 d D . . . .
N9 N 1.0072(3) 0.6473(2) -0.25856(18) 0.0296(8) Uani 1 1 d . . . . .
N10 N 0.8908(3) 0.77108(19) -0.28375(18) 0.0300(8) Uani 1 1 d . . . . .
N11 N 0.7800(3) 0.61118(19) -0.23581(18) 0.0267(8) Uani 1 1 d . . . . .
N12 N 0.8473(3) 0.5664(2) -0.11012(19) 0.0332(9) Uani 1 1 d . . . . .
F1 F 0.1512(3) 0.92039(18) 0.44152(16) 0.0610(8) Uani 1 1 d . . . . .
F2 F 0.2397(3) 0.81119(18) 0.45532(19) 0.0740(10) Uani 1 1 d . . . . .
F3 F 0.2150(3) 0.8163(2) 0.3440(2) 0.0800(11) Uani 1 1 d . . . . .
F4 F 0.1252(3) 0.9255(2) 0.33162(18) 0.0719(10) Uani 1 1 d . . . . .
F5 F 0.0733(3) 0.81785(19) 0.42923(17) 0.0651(9) Uani 1 1 d . . . . .
F6 F 0.2952(2) 0.91855(19) 0.35649(16) 0.0554(8) Uani 1 1 d . . . . .
F7 F 0.6736(3) 0.30029(17) 0.27961(19) 0.0735(11) Uani 1 1 d . . . . .
F8 F 0.5790(3) 0.4048(2) 0.26374(19) 0.0715(10) Uani 1 1 d . . . . .
F9 F 0.5528(3) 0.40311(16) 0.15462(17) 0.0590(8) Uani 1 1 d . . . . .
F10 F 0.6499(3) 0.2987(2) 0.17044(19) 0.0725(10) Uani 1 1 d . . . . .
F11 F 0.5069(3) 0.2975(2) 0.25367(15) 0.0740(11) Uani 1 1 d . . . . .
F12 F 0.7211(3) 0.4051(2) 0.17930(17) 0.0770(11) Uani 1 1 d . . . . .
F13 F 0.2684(2) 0.7739(2) 0.16067(17) 0.0654(9) Uani 1 1 d . . . . .
F14 F 0.3811(2) 0.82652(16) 0.05226(16) 0.0499(7) Uani 1 1 d . . . . .
F15 F 0.3095(2) 0.74236(19) 0.01190(17) 0.0605(8) Uani 1 1 d . . . . .
F16 F 0.1977(3) 0.6904(2) 0.12009(19) 0.0710(10) Uani 1 1 d . . . . .
F17 F 0.1981(2) 0.81710(19) 0.05851(17) 0.0582(8) Uani 1 1 d . . . . .
F18 F 0.3813(2) 0.69906(17) 0.11380(19) 0.0642(9) Uani 1 1 d . . . . .
P1 P 0.18382(11) 0.86807(8) 0.39272(7) 0.0419(3) Uani 1 1 d . . . . .
P2 P 0.61281(9) 0.35232(6) 0.21724(6) 0.0280(2) Uani 1 1 d . . . . .
P3 P 0.28988(10) 0.75856(8) 0.08654(7) 0.0413(3) Uani 1 1 d . . . . .
Cu1 Cu 0.70201(4) 0.87867(3) 0.35272(3) 0.03239(15) Uani 1 1 d . . . . .
Ru1 Ru 0.87282(3) 0.67143(2) -0.19479(2) 0.02211(10) Uani 1 1 d . . . . .

loop_
_atom_site_aniso_label
_atom_site_aniso_U_11
_atom_site_aniso_U_22
_atom_site_aniso_U_33
_atom_site_aniso_U_23
_atom_site_aniso_U_13
_atom_site_aniso_U_12
C1 0.022(2) 0.025(2) 0.023(2) -0.0085(17) 0.0040(17) 0.0017(17)
C2 0.018(2) 0.029(2) 0.026(2) -0.0088(18) 0.0024(17) 0.0009(17)
C3 0.021(2) 0.023(2) 0.024(2) -0.0073(17) -0.0005(16) -0.0023(16)
C4 0.021(2) 0.021(2) 0.022(2) -0.0062(16) -0.0011(16) 0.0024(16)
C5 0.019(2) 0.0189(19) 0.021(2) -0.0048(16) -0.0007(16) 0.0009(16)
C6 0.022(2) 0.025(2) 0.023(2) -0.0093(17) -0.0018(17) -0.0010(16)
C7 0.029(2) 0.045(3) 0.029(2) -0.019(2) -0.0054(19) -0.001(2)
C8 0.020(2) 0.060(3) 0.041(3) -0.027(2) -0.002(2) -0.002(2)
C9 0.022(2) 0.050(3) 0.036(3) -0.025(2) -0.0024(19) 0.003(2)
C10 0.021(2) 0.032(2) 0.029(2) -0.0130(18) -0.0027(17) 0.0029(17)
C11 0.022(2) 0.031(2) 0.026(2) -0.0123(18) -0.0004(17) -0.0002(17)
C12 0.021(2) 0.025(2) 0.023(2) -0.0080(17) -0.0005(16) 0.0038(16)
C13 0.022(2) 0.026(2) 0.028(2) -0.0126(18) -0.0023(17) 0.0019(17)
N4 0.021(2) 0.046(3) 0.030(3) -0.022(2) 0.001(2) 0.002(2)
C14 0.024(2) 0.039(3) 0.028(3) -0.018(2) 0.001(2) 0.000(2)
C15 0.024(2) 0.041(3) 0.031(3) -0.020(2) 0.000(2) 0.003(2)
C16 0.027(3) 0.066(4) 0.038(3) -0.029(3) 0.002(2) -0.003(3)
C17 0.028(3) 0.080(4) 0.044(3) -0.030(3) 0.006(3) -0.002(3)
C18 0.030(3) 0.069(4) 0.036(3) -0.031(3) 0.007(2) -0.001(3)
N6 0.027(2) 0.047(3) 0.028(3) -0.020(2) 0.001(2) 0.001(2)
C19 0.025(2) 0.034(3) 0.026(3) -0.014(2) 0.003(2) 0.001(2)
N4B 0.021(6) 0.043(6) 0.031(6) -0.021(5) 0.001(5) 0.000(5)
C14B 0.024(5) 0.042(5) 0.031(5) -0.021(5) 0.002(4) 0.001(4)
C15B 0.026(4) 0.044(4) 0.031(4) -0.020(4) 0.002(4) 0.000(4)
C16B 0.025(4) 0.054(5) 0.034(5) -0.026(5) 0.000(4) 0.000(5)
C17B 0.025(4) 0.060(5) 0.036(5) -0.024(5) 0.002(4) 0.004(5)
C18B 0.026(4) 0.055(5) 0.033(5) -0.023(5) 0.004(4) 0.002(5)
N6B 0.029(4) 0.044(5) 0.031(4) -0.018(4) 0.003(4) 0.000(4)
C19B 0.026(4) 0.037(4) 0.029(4) -0.017(4) 0.001(4) -0.002(4)
C20 0.024(2) 0.028(2) 0.026(2) -0.0106(17) -0.0003(16) -0.0004(17)
C21 0.033(3) 0.058(3) 0.037(3) -0.032(2) -0.007(2) 0.002(2)
C22 0.028(2) 0.073(3) 0.046(3) -0.038(2) -0.008(2) 0.008(2)
C23 0.027(2) 0.058(3) 0.039(2) -0.032(2) -0.0031(19) 0.005(2)
C24 0.025(2) 0.032(2) 0.030(2) -0.0162(18) -0.0034(17) 0.0027(17)
C28 0.034(2) 0.041(2) 0.024(2) -0.0114(18) -0.0084(17) 0.0078(19)
C29 0.025(2) 0.034(2) 0.026(2) -0.0137(17) -0.0067(16) 0.0056(17)
C30 0.025(2) 0.033(2) 0.026(2) -0.0110(18) -0.0085(17) 0.0030(17)
C32 0.035(2) 0.034(2) 0.040(2) -0.004(2) 0.001(2) 0.0006(19)
C33 0.038(2) 0.030(2) 0.052(3) -0.016(2) -0.011(2) -0.001(2)
C34 0.033(2) 0.034(2) 0.038(2) -0.0160(19) -0.0145(19) 0.0047(18)
C35 0.047(3) 0.041(3) 0.039(2) -0.023(2) -0.020(2) 0.008(2)
C36 0.044(3) 0.046(3) 0.031(2) -0.024(2) -0.012(2) 0.012(2)
N7 0.0291(17) 0.0305(17) 0.0268(17) -0.0105(14) 0.0012(14) 0.0038(14)
C25 0.036(3) 0.030(3) 0.031(3) -0.009(3) 0.005(3) 0.005(3)
C26 0.035(5) 0.037(4) 0.030(4) -0.003(3) 0.003(4) 0.006(4)
C27 0.035(6) 0.041(4) 0.023(4) -0.009(3) -0.002(4) 0.013(4)
C37 0.051(2) 0.030(2) 0.040(2) -0.0120(18) 0.0146(19) 0.0011(18)
C38 0.056(4) 0.038(4) 0.048(5) -0.014(4) 0.015(4) 0.008(4)
C39 0.065(5) 0.044(4) 0.053(6) -0.019(4) 0.021(4) 0.012(4)
C40 0.078(5) 0.040(4) 0.060(5) -0.028(4) 0.012(5) 0.005(4)
C41 0.071(5) 0.038(4) 0.062(5) -0.025(4) 0.012(4) -0.002(4)
C42 0.061(4) 0.037(4) 0.057(4) -0.024(4) 0.019(4) -0.003(4)
C43 0.056(8) 0.051(9) 0.074(9) -0.019(7) 0.012(7) 0.017(7)
C44 0.044(6) 0.051(7) 0.051(8) -0.028(7) 0.010(6) -0.012(5)
C45 0.117(10) 0.057(8) 0.091(10) -0.042(7) 0.008(8) 0.015(7)
N7B 0.0291(17) 0.0305(17) 0.0268(17) -0.0105(14) 0.0012(14) 0.0038(14)
C25B 0.036(4) 0.030(3) 0.031(3) -0.009(3) 0.004(3) 0.005(3)
C26B 0.034(5) 0.037(4) 0.025(4) -0.007(3) -0.002(4) 0.011(4)
C27B 0.035(6) 0.040(4) 0.022(4) -0.011(3) -0.006(4) 0.013(4)
C37B 0.051(2) 0.030(2) 0.040(2) -0.0120(18) 0.0146(19) 0.0011(18)
C38B 0.054(4) 0.038(4) 0.043(5) -0.016(4) 0.015(4) 0.006(4)
C39B 0.068(5) 0.044(4) 0.058(6) -0.021(4) 0.016(5) 0.008(4)
C40B 0.077(5) 0.039(4) 0.069(6) -0.025(4) 0.015(5) 0.000(4)
C41B 0.072(5) 0.037(5) 0.066(5) -0.021(4) 0.014(5) -0.005(4)
C42B 0.060(4) 0.037(4) 0.056(4) -0.022(4) 0.017(4) -0.005(4)
C43B 0.048(7) 0.056(9) 0.056(7) -0.026(6) -0.004(6) 0.019(6)
C44B 0.065(8) 0.062(8) 0.069(11) -0.037(8) 0.031(7) -0.016(7)
C45B 0.110(10) 0.053(8) 0.093(10) -0.045(7) 0.010(8) 0.006(7)
C31 0.031(4) 0.032(4) 0.026(4) -0.004(4) 0.001(4) 0.004(4)
C46 0.040(4) 0.035(4) 0.027(3) -0.003(3) 0.001(3) 0.004(4)
C47 0.044(5) 0.047(4) 0.029(4) -0.006(3) 0.005(4) -0.001(4)
C48 0.050(5) 0.051(4) 0.026(4) -0.005(3) 0.001(4) -0.003(4)
C49 0.051(5) 0.041(4) 0.029(4) -0.008(3) 0.001(4) 0.002(4)
C50 0.041(5) 0.037(4) 0.033(4) -0.006(4) 0.001(4) 0.001(4)
C51 0.035(5) 0.034(4) 0.028(4) -0.003(4) -0.002(4) 0.003(4)
C52 0.025(5) 0.064(7) 0.046(8) -0.012(8) -0.002(6) 0.008(5)
C53 0.050(8) 0.079(9) 0.031(8) -0.002(6) -0.007(6) -0.019(7)
C54 0.081(8) 0.057(7) 0.037(6) -0.015(5) 0.008(6) 0.006(7)
C31B 0.030(4) 0.032(4) 0.028(4) -0.001(4) 0.000(4) 0.003(4)
C46B 0.040(4) 0.035(4) 0.025(3) -0.004(3) 0.005(3) 0.007(4)
C47B 0.048(5) 0.050(4) 0.024(4) -0.005(3) 0.002(4) 0.005(4)
C48B 0.059(5) 0.057(4) 0.026(4) -0.006(3) 0.004(4) 0.004(5)
C49B 0.062(6) 0.050(4) 0.030(4) -0.005(4) 0.007(4) 0.012(5)
C50B 0.049(5) 0.040(4) 0.031(4) -0.005(4) 0.006(4) 0.010(4)
C51B 0.044(5) 0.034(4) 0.032(4) -0.002(4) 0.002(4) 0.006(4)
C52B 0.047(7) 0.048(6) 0.046(8) 0.000(7) 0.007(7) 0.015(6)
C53B 0.045(7) 0.071(9) 0.033(8) -0.002(6) -0.010(6) -0.001(7)
C54B 0.104(9) 0.069(8) 0.035(6) -0.016(5) 0.017(7) 0.015(8)
C55 0.034(2) 0.049(3) 0.055(3) -0.036(2) -0.017(2) 0.012(2)
C56 0.034(3) 0.063(3) 0.083(4) -0.055(3) -0.008(3) 0.008(2)
C57 0.044(3) 0.072(4) 0.092(4) -0.063(3) 0.026(3) -0.016(3)
C58 0.061(3) 0.061(3) 0.060(3) -0.042(3) 0.029(3) -0.027(3)
C59 0.045(3) 0.045(3) 0.036(2) -0.026(2) 0.009(2) -0.017(2)
C60 0.056(3) 0.041(3) 0.030(2) -0.016(2) 0.001(2) -0.011(2)
C61 0.085(4) 0.053(3) 0.034(3) -0.007(2) 0.006(3) -0.022(3)
C62 0.100(4) 0.042(3) 0.051(3) 0.009(3) -0.012(3) -0.011(3)
C63 0.072(4) 0.032(3) 0.058(3) 0.001(2) -0.022(3) 0.001(3)
C64 0.054(3) 0.033(3) 0.044(3) -0.009(2) -0.011(2) 0.002(2)
C65 0.041(3) 0.040(3) 0.026(2) -0.014(2) -0.0042(19) 0.009(2)
C66 0.046(3) 0.043(3) 0.032(2) -0.012(2) -0.013(2) 0.005(2)
C67 0.063(3) 0.038(3) 0.042(3) -0.019(2) -0.010(2) 0.000(2)
C68 0.065(3) 0.037(3) 0.044(3) -0.014(2) -0.009(2) -0.006(2)
C69 0.041(3) 0.030(2) 0.038(2) -0.014(2) -0.003(2) 0.0004(19)
C70 0.051(3) 0.030(2) 0.031(2) -0.0104(19) -0.004(2) 0.001(2)
C71 0.065(3) 0.037(3) 0.037(3) -0.006(2) -0.002(2) -0.006(2)
C72 0.079(4) 0.038(3) 0.031(3) -0.001(2) -0.006(2) 0.000(3)
C73 0.069(3) 0.038(3) 0.029(2) -0.005(2) -0.013(2) 0.009(2)
C74 0.055(3) 0.036(3) 0.031(2) -0.011(2) -0.011(2) 0.010(2)
N13 0.143(8) 0.077(6) 0.230(11) -0.016(7) 0.130(8) 0.002(6)
C75 0.070(5) 0.047(4) 0.125(6) -0.018(4) 0.020(4) 0.010(4)
C76 0.101(6) 0.070(5) 0.120(6) -0.029(5) 0.014(5) 0.002(5)
N16 0.088(8) 0.055(7) 0.116(8) -0.018(7) 0.003(7) 0.000(7)
C81 0.086(12) 0.066(10) 0.121(12) -0.005(10) -0.004(10) 0.006(10)
C82 0.10(2) 0.077(15) 0.102(18) -0.024(14) -0.038(17) -0.031(17)
O3 0.110(8) 0.085(7) 0.133(9) -0.025(7) 0.010(8) 0.023(7)
N14 0.044(6) 0.058(6) 0.221(12) 0.016(8) -0.020(7) 0.004(5)
C77 0.048(7) 0.049(6) 0.216(11) 0.002(8) -0.044(7) -0.001(6)
C78 0.053(9) 0.054(8) 0.227(12) 0.018(9) -0.046(9) 0.000(8)
N15 0.059(7) 0.079(7) 0.197(12) -0.025(8) -0.024(8) 0.007(6)
C79 0.048(7) 0.053(6) 0.211(11) -0.002(8) -0.037(7) 0.001(6)
C80 0.072(10) 0.039(7) 0.206(12) 0.003(8) -0.041(10) 0.017(9)
N17 0.096(9) 0.050(6) 0.079(8) -0.005(6) 0.005(8) 0.015(7)
C83 0.079(7) 0.053(5) 0.053(6) -0.026(5) -0.022(5) -0.001(5)
C84 0.071(8) 0.082(8) 0.087(9) -0.033(7) -0.008(7) -0.018(7)
N19 0.080(10) 0.174(12) 0.166(12) -0.086(11) -0.028(11) 0.031(10)
C89 0.077(9) 0.156(10) 0.149(10) -0.103(9) -0.020(9) 0.006(8)
C90 0.112(14) 0.147(14) 0.181(15) -0.113(13) -0.024(13) 0.004(13)
O2 0.091(6) 0.146(8) 0.148(8) -0.097(7) -0.050(6) 0.022(6)
C85 0.058(6) 0.160(8) 0.133(9) -0.118(7) -0.022(6) 0.009(6)
C86 0.083(8) 0.152(10) 0.117(10) -0.068(9) 0.012(8) -0.018(8)
C87 0.085(7) 0.139(9) 0.166(10) -0.100(8) -0.081(7) 0.046(7)
C88 0.154(14) 0.140(14) 0.151(14) -0.093(12) -0.092(11) 0.052(12)
N20 0.103(17) 0.189(18) 0.196(19) -0.172(15) -0.058(15) 0.022(15)
C91 0.107(15) 0.151(15) 0.187(16) -0.147(13) -0.042(13) 0.005(13)
C92 0.110(14) 0.155(15) 0.183(16) -0.105(14) -0.029(14) -0.004(13)
O1 0.077(6) 0.054(4) 0.073(5) -0.025(4) -0.001(5) 0.013(5)
N1 0.0241(18) 0.0223(17) 0.0193(17) -0.0083(14) 0.0008(14) 0.0035(14)
N2 0.0236(18) 0.0340(19) 0.0236(18) -0.0125(15) -0.0028(14) -0.0013(15)
N3 0.0220(17) 0.0284(18) 0.0230(18) -0.0126(15) 0.0007(14) 0.0008(14)
N5 0.030(2) 0.034(2) 0.0240(18) -0.0141(16) -0.0026(15) 0.0018(16)
N8 0.0262(18) 0.033(2) 0.0227(18) -0.0076(15) -0.0048(15) 0.0043(15)
N9 0.0300(19) 0.036(2) 0.029(2) -0.0197(17) -0.0037(16) -0.0021(16)
N10 0.041(2) 0.0257(19) 0.0233(18) -0.0081(15) -0.0059(16) 0.0012(16)
N11 0.0284(19) 0.0297(19) 0.0243(18) -0.0132(15) -0.0032(15) 0.0055(15)
N12 0.048(2) 0.027(2) 0.026(2) -0.0120(16) -0.0066(17) 0.0039(17)
F1 0.070(2) 0.0569(19) 0.0520(19) -0.0241(16) 0.0091(16) -0.0045(16)
F2 0.097(3) 0.053(2) 0.080(2) -0.0149(18) -0.055(2) 0.0099(18)
F3 0.081(2) 0.102(3) 0.080(2) -0.066(2) 0.001(2) -0.007(2)
F4 0.066(2) 0.079(2) 0.061(2) -0.0010(18) -0.0332(17) -0.0121(18)
F5 0.064(2) 0.069(2) 0.0511(19) -0.0102(16) -0.0036(16) -0.0106(17)
F6 0.0465(17) 0.079(2) 0.0472(17) -0.0317(16) -0.0054(14) -0.0069(15)
F7 0.118(3) 0.0384(17) 0.077(2) -0.0112(16) -0.071(2) 0.0092(18)
F8 0.081(2) 0.081(2) 0.080(2) -0.061(2) -0.0225(19) 0.0270(19)
F9 0.066(2) 0.0466(17) 0.061(2) -0.0023(15) -0.0385(17) 0.0005(15)
F10 0.080(2) 0.091(3) 0.073(2) -0.060(2) -0.0210(19) 0.028(2)
F11 0.077(2) 0.101(3) 0.0300(16) -0.0086(17) -0.0009(15) -0.051(2)
F12 0.055(2) 0.118(3) 0.0447(18) -0.0119(19) -0.0054(15) -0.042(2)
F13 0.0501(18) 0.108(3) 0.0532(19) -0.0464(19) -0.0114(15) 0.0097(18)
F14 0.0329(15) 0.0484(17) 0.071(2) -0.0246(15) -0.0088(14) 0.0036(13)
F15 0.0498(18) 0.081(2) 0.060(2) -0.0451(18) 0.0071(15) -0.0025(16)
F16 0.0522(19) 0.078(2) 0.078(2) -0.0347(19) 0.0167(17) -0.0183(17)
F17 0.0344(16) 0.084(2) 0.067(2) -0.0380(18) -0.0155(14) 0.0178(15)
F18 0.0419(17) 0.0533(19) 0.083(2) -0.0104(17) -0.0056(16) 0.0133(14)
P1 0.0442(7) 0.0548(8) 0.0304(7) -0.0183(6) -0.0095(6) 0.0017(6)
P2 0.0310(6) 0.0301(6) 0.0219(5) -0.0086(5) -0.0035(5) 0.0010(5)
P3 0.0250(6) 0.0565(8) 0.0483(8) -0.0282(7) -0.0022(5) 0.0050(6)
Cu1 0.0360(3) 0.0385(3) 0.0239(3) -0.0164(2) 0.0027(2) 0.0017(2)
Ru1 0.02428(18) 0.02326(18) 0.01785(17) -0.00744(13) -0.00131(13) 0.00254(13)

_geom_special_details            
;
 All esds (except the esd in the dihedral angle between two l.s. planes)
 are estimated using the full covariance matrix.  The cell esds are taken
 into account individually in the estimation of esds in distances, angles
 and torsion angles; correlations between esds in cell parameters are only
 used when they are defined by crystal symmetry.  An approximate (isotropic)
 treatment of cell esds is used for estimating esds involving l.s. planes.
;

loop_
_geom_bond_atom_site_label_1
_geom_bond_atom_site_label_2
_geom_bond_distance
_geom_bond_site_symmetry_2
_geom_bond_publ_flag
C1 N1 1.350(5) . ?
C1 C2 1.379(6) . ?
C1 H1 0.9300 . ?
C2 C3 1.376(5) . ?
C2 H2 0.9300 . ?
C3 C4 1.401(5) . ?
C3 H3 0.9300 . ?
C4 C5 1.394(5) . ?
C4 C12 1.449(5) . ?
C5 N1 1.362(5) . ?
C5 C6 1.439(5) . ?
C6 N2 1.355(5) . ?
C6 C10 1.392(5) . ?
C7 N2 1.345(5) . ?
C7 C8 1.381(6) . ?
C7 H7 0.9300 . ?
C8 C9 1.367(6) . ?
C8 H8 0.9300 . ?
C9 C10 1.407(6) . ?
C9 H9 0.9300 . ?
C10 C11 1.452(6) . ?
C11 N4B 1.318(17) . ?
C11 N4 1.332(7) . ?
C11 C12 1.419(5) . ?
C12 N3 1.328(5) . ?
C13 N3 1.329(5) . ?
C13 C14B 1.418(17) . ?
C13 C14 1.422(7) . ?
C13 C24 1.452(6) . ?
N4 C14 1.329(7) . ?
C14 C15 1.456(7) . ?
C15 C19 1.382(7) . ?
C15 C16 1.405(7) . ?
C16 C17 1.356(8) . ?
C16 H16 0.9300 . ?
C17 C18 1.394(8) . ?
C17 H17 0.9300 . ?
C18 N6 1.326(7) . ?
C18 H18 0.9300 . ?
N6 C19 1.348(6) . ?
N6 Cu1 2.024(6) . ?
C19 C20 1.460(7) . ?
N4B C14B 1.322(17) . ?
C14B C15B 1.454(16) . ?
C15B C19B 1.391(16) . ?
C15B C16B 1.409(16) . ?
C16B C17B 1.354(16) . ?
C16B H16B 0.9300 . ?
C17B C18B 1.385(17) . ?
C17B H17B 0.9300 . ?
C18B N6B 1.321(16) . ?
C18B H18B 0.9300 . ?
N6B C19B 1.355(16) . ?
N6B Cu1 2.06(2) . ?
C19B C20 1.491(15) . ?
C20 N5 1.347(5) . ?
C20 C24 1.396(6) . ?
C21 N5 1.326(6) . ?
C21 C22 1.385(6) . ?
C21 H21 0.9300 . ?
C22 C23 1.358(6) . ?
C22 H22 0.9300 . ?
C23 C24 1.397(6) . ?
C23 H23 0.9300 . ?
C28 C27B 1.391(12) . ?
C28 C27 1.403(12) . ?
C28 C29 1.406(6) . ?
C28 C36 1.421(6) . ?
C29 N7B 1.365(5) . ?
C29 N7 1.365(5) . ?
C29 C30 1.428(6) . ?
C30 N8 1.362(5) . ?
C30 C34 1.395(6) . ?
C32 C33 1.361(7) . ?
C32 C31 1.390(11) . ?
C32 C31B 1.427(11) . ?
C32 H32 0.9300 . ?
C33 C34 1.402(6) . ?
C33 H33 0.9300 . ?
C34 C35 1.428(6) . ?
C35 C36 1.343(7) . ?
C35 H35 0.9300 . ?
C36 H36 0.9300 . ?
N7 C25 1.332(11) . ?
N7 Cu1 2.001(3) . ?
C25 C26 1.408(12) . ?
C25 C37 1.482(11) . ?
C26 C27 1.356(12) . ?
C26 H26 0.9300 . ?
C27 H27 0.9300 . ?
C37 C42 1.389(12) . ?
C37 C38 1.407(11) . ?
C38 C39 1.385(12) . ?
C38 C43 1.510(14) . ?
C39 C40 1.356(14) . ?
C39 H39 0.9300 . ?
C40 C41 1.401(13) . ?
C40 C45 1.539(13) . ?
C41 C42 1.407(12) . ?
C41 H41 0.9300 . ?
C42 C44 1.539(13) . ?
C43 H43A 0.9600 . ?
C43 H43B 0.9600 . ?
C43 H43C 0.9600 . ?
C44 H44A 0.9600 . ?
C44 H44B 0.9600 . ?
C44 H44C 0.9600 . ?
C45 H45A 0.9600 . ?
C45 H45B 0.9600 . ?
C45 H45C 0.9600 . ?
N7B C25B 1.331(11) . ?
N7B Cu1 2.001(3) . ?
C25B C26B 1.405(12) . ?
C25B C37B 1.482(11) . ?
C26B C27B 1.354(12) . ?
C26B H26B 0.9300 . ?
C27B H27B 0.9300 . ?
C37B C42B 1.387(12) . ?
C37B C38B 1.407(12) . ?
C38B C39B 1.382(13) . ?
C38B C43B 1.514(14) . ?
C39B C40B 1.359(14) . ?
C39B H39B 0.9300 . ?
C40B C41B 1.403(13) . ?
C40B C45B 1.534(13) . ?
C41B C42B 1.402(12) . ?
C41B H41B 0.9300 . ?
C42B C44B 1.548(14) . ?
C43B H43D 0.9600 . ?
C43B H43E 0.9600 . ?
C43B H43F 0.9600 . ?
C44B H44D 0.9600 . ?
C44B H44E 0.9600 . ?
C44B H44F 0.9600 . ?
C45B H45D 0.9600 . ?
C45B H45E 0.9600 . ?
C45B H45F 0.9600 . ?
C31 N8 1.305(10) . ?
C31 C46 1.488(12) . ?
C46 C47 1.387(13) . ?
C46 C51 1.393(12) . ?
C47 C48 1.391(12) . ?
C47 C53 1.510(13) . ?
C48 C49 1.364(14) . ?
C48 H48 0.9300 . ?
C49 C50 1.385(15) . ?
C49 C54 1.536(12) . ?
C50 C51 1.380(13) . ?
C50 H50 0.9300 . ?
C51 C52 1.511(13) . ?
C52 H52A 0.9600 . ?
C52 H52B 0.9600 . ?
C52 H52C 0.9600 . ?
C53 H53A 0.9600 . ?
C53 H53B 0.9600 . ?
C53 H53C 0.9600 . ?
C54 H54A 0.9600 . ?
C54 H54B 0.9600 . ?
C54 H54C 0.9600 . ?
C31B N8 1.339(11) . ?
C31B C46B 1.507(12) . ?
C46B C47B 1.380(12) . ?
C46B C51B 1.406(12) . ?
C47B C48B 1.388(12) . ?
C47B C53B 1.508(13) . ?
C48B C49B 1.364(14) . ?
C48B H48B 0.9300 . ?
C49B C50B 1.380(15) . ?
C49B C54B 1.527(13) . ?
C50B C51B 1.387(14) . ?
C50B H50B 0.9300 . ?
C51B C52B 1.507(14) . ?
C52B H52D 0.9600 . ?
C52B H52E 0.9600 . ?
C52B H52F 0.9600 . ?
C53B H53D 0.9600 . ?
C53B H53E 0.9600 . ?
C53B H53F 0.9600 . ?
C54B H54D 0.9600 . ?
C54B H54E 0.9600 . ?
C54B H54F 0.9600 . ?
C55 N9 1.338(6) . ?
C55 C56 1.386(7) . ?
C55 H55 0.9300 . ?
C56 C57 1.359(8) . ?
C56 H56 0.9300 . ?
C57 C58 1.365(9) . ?
C57 H57 0.9300 . ?
C58 C59 1.378(7) . ?
C58 H58 0.9300 . ?
C59 N9 1.360(6) . ?
C59 C60 1.483(7) . ?
C60 N10 1.369(6) . ?
C60 C61 1.388(7) . ?
C61 C62 1.377(9) . ?
C61 H61 0.9300 . ?
C62 C63 1.364(9) . ?
C62 H62 0.9300 . ?
C63 C64 1.377(7) . ?
C63 H63 0.9300 . ?
C64 N10 1.336(6) . ?
C64 H64 0.9300 . ?
C65 N11 1.335(5) . ?
C65 C66 1.407(6) . ?
C65 H65 0.9300 . ?
C66 C67 1.364(7) . ?
C66 H66 0.9300 . ?
C67 C68 1.342(7) . ?
C67 H67 0.9300 . ?
C68 C69 1.382(7) . ?
C68 H68 0.9300 . ?
C69 N11 1.356(5) . ?
C69 C70 1.482(6) . ?
C70 N12 1.366(6) . ?
C70 C71 1.400(6) . ?
C71 C72 1.376(7) . ?
C71 H71 0.9300 . ?
C72 C73 1.358(7) . ?
C72 H72 0.9300 . ?
C73 C74 1.371(6) . ?
C73 H73 0.9300 . ?
C74 N12 1.330(6) . ?
C74 H74 0.9300 . ?
N13 C75 1.070(6) . ?
C75 N16 1.39(2) . ?
C75 C76 1.420(7) . ?
C75 O3 1.775(17) . ?
C76 O3 1.386(19) . ?
C76 N16 1.70(2) . ?
C76 H76A 0.9600 . ?
C76 H76B 0.9600 . ?
C76 H76C 0.9600 . ?
N16 C81 1.069(7) . ?
C81 C82 1.419(7) . ?
C82 H82A 0.9600 . ?
C82 H82B 0.9600 . ?
C82 H82C 0.9600 . ?
O3 H3A 0.8508 . ?
O3 H3B 0.8477 . ?
N14 C77 1.069(7) . ?
C77 C78 1.419(7) . ?
C78 H78A 0.9600 . ?
C78 H78B 0.9600 . ?
C78 H78C 0.9600 . ?
N15 C79 1.069(6) . ?
C79 C80 1.419(7) . ?
C80 H80A 0.9600 . ?
C80 H80B 0.9600 . ?
C80 H80C 0.9600 . ?
N17 C83 1.069(6) . ?
C83 C84 1.419(7) . ?
C84 H84A 0.9600 . ?
C84 H84B 0.9600 . ?
C84 H84C 0.9600 . ?
N19 C89 1.069(7) . ?
C89 C90 1.419(7) . ?
C90 H90A 0.9600 . ?
C90 H90B 0.9600 . ?
C90 H90C 0.9600 . ?
O2 C85 1.291(14) . ?
O2 C87 1.304(15) . ?
C85 C86 1.583(19) . ?
C85 C87 2.02(3) . ?
C85 H85A 0.9700 . ?
C85 H85B 0.9700 . ?
C86 H86A 0.9600 . ?
C86 H86B 0.9600 . ?
C86 H86C 0.9600 . ?
C87 C88 1.63(2) . ?
C87 H87A 0.9700 . ?
C87 H87B 0.9700 . ?
C88 H88A 0.9600 . ?
C88 H88B 0.9600 . ?
C88 H88C 0.9600 . ?
N20 C91 1.069(7) . ?
C91 C92 1.419(7) . ?
C92 H92A 0.9600 . ?
C92 H92B 0.9600 . ?
C92 H92C 0.9600 . ?
O1 H1A 0.8529 . ?
O1 H1B 0.8432 . ?
N1 Ru1 2.053(3) . ?
N2 Ru1 2.060(3) . ?
N5 Cu1 2.017(3) . ?
N8 Cu1 2.047(4) . ?
N9 Ru1 2.051(3) . ?
N10 Ru1 2.043(3) . ?
N11 Ru1 2.066(3) . ?
N12 Ru1 2.062(4) . ?
F1 P1 1.599(3) . ?
F2 P1 1.581(3) . ?
F3 P1 1.587(3) . ?
F4 P1 1.586(3) . ?
F5 P1 1.577(3) . ?
F6 P1 1.587(3) . ?
F7 P2 1.583(3) . ?
F8 P2 1.568(3) . ?
F9 P2 1.573(3) . ?
F10 P2 1.597(3) . ?
F11 P2 1.572(3) . ?
F12 P2 1.579(3) . ?
F13 P3 1.581(3) . ?
F14 P3 1.582(3) . ?
F15 P3 1.599(3) . ?
F16 P3 1.592(3) . ?
F17 P3 1.589(3) . ?
F18 P3 1.593(3) . ?

loop_
_geom_angle_atom_site_label_1
_geom_angle_atom_site_label_2
_geom_angle_atom_site_label_3
_geom_angle
_geom_angle_site_symmetry_1
_geom_angle_site_symmetry_3
_geom_angle_publ_flag
N1 C1 C2 122.5(4) . . ?
N1 C1 H1 118.7 . . ?
C2 C1 H1 118.7 . . ?
C3 C2 C1 120.3(4) . . ?
C3 C2 H2 119.9 . . ?
C1 C2 H2 119.9 . . ?
C2 C3 C4 118.5(4) . . ?
C2 C3 H3 120.7 . . ?
C4 C3 H3 120.7 . . ?
C5 C4 C3 118.3(3) . . ?
C5 C4 C12 118.3(3) . . ?
C3 C4 C12 123.3(4) . . ?
N1 C5 C4 122.8(3) . . ?
N1 C5 C6 116.0(3) . . ?
C4 C5 C6 121.2(3) . . ?
N2 C6 C10 122.7(4) . . ?
N2 C6 C5 116.1(3) . . ?
C10 C6 C5 121.2(4) . . ?
N2 C7 C8 122.2(4) . . ?
N2 C7 H7 118.9 . . ?
C8 C7 H7 118.9 . . ?
C9 C8 C7 120.4(4) . . ?
C9 C8 H8 119.8 . . ?
C7 C8 H8 119.8 . . ?
C8 C9 C10 118.5(4) . . ?
C8 C9 H9 120.8 . . ?
C10 C9 H9 120.8 . . ?
C6 C10 C9 118.2(4) . . ?
C6 C10 C11 118.5(4) . . ?
C9 C10 C11 123.2(4) . . ?
N4B C11 C12 119.1(16) . . ?
N4 C11 C12 121.9(6) . . ?
N4B C11 C10 120.8(16) . . ?
N4 C11 C10 117.6(5) . . ?
C12 C11 C10 120.0(3) . . ?
N3 C12 C11 121.1(3) . . ?
N3 C12 C4 118.4(3) . . ?
C11 C12 C4 120.5(4) . . ?
N3 C13 C14B 122.4(12) . . ?
N3 C13 C14 121.2(5) . . ?
N3 C13 C24 118.7(3) . . ?
C14B C13 C24 118.6(12) . . ?
C14 C13 C24 120.1(5) . . ?
C14 N4 C11 116.6(8) . . ?
N4 C14 C13 121.7(7) . . ?
N4 C14 C15 118.6(5) . . ?
C13 C14 C15 119.6(6) . . ?
C19 C15 C16 117.6(5) . . ?
C19 C15 C14 119.8(5) . . ?
C16 C15 C14 122.6(5) . . ?
C17 C16 C15 118.9(6) . . ?
C17 C16 H16 120.5 . . ?
C15 C16 H16 120.5 . . ?
C16 C17 C18 119.4(6) . . ?
C16 C17 H17 120.3 . . ?
C18 C17 H17 120.3 . . ?
N6 C18 C17 123.1(5) . . ?
N6 C18 H18 118.4 . . ?
C17 C18 H18 118.4 . . ?
C18 N6 C19 117.1(5) . . ?
C18 N6 Cu1 130.4(4) . . ?
C19 N6 Cu1 112.4(4) . . ?
N6 C19 C15 123.7(5) . . ?
N6 C19 C20 115.7(5) . . ?
C15 C19 C20 120.6(5) . . ?
C11 N4B C14B 122(3) . . ?
N4B C14B C13 118(2) . . ?
N4B C14B C15B 119.9(15) . . ?
C13 C14B C15B 122.5(19) . . ?
C19B C15B C16B 119.3(15) . . ?
C19B C15B C14B 118.5(16) . . ?
C16B C15B C14B 122.3(15) . . ?
C17B C16B C15B 118.3(16) . . ?
C17B C16B H16B 120.9 . . ?
C15B C16B H16B 120.9 . . ?
C16B C17B C18B 119.4(16) . . ?
C16B C17B H17B 120.3 . . ?
C18B C17B H17B 120.3 . . ?
N6B C18B C17B 123.4(17) . . ?
N6B C18B H18B 118.3 . . ?
C17B C18B H18B 118.3 . . ?
C18B N6B C19B 118.5(17) . . ?
C18B N6B Cu1 133.0(15) . . ?
C19B N6B Cu1 108.4(14) . . ?
N6B C19B C15B 121.0(14) . . ?
N6B C19B C20 119.4(16) . . ?
C15B C19B C20 119.4(15) . . ?
N5 C20 C24 123.0(4) . . ?
N5 C20 C19 116.5(4) . . ?
C24 C20 C19 120.3(4) . . ?
N5 C20 C19B 115.6(10) . . ?
C24 C20 C19B 120.6(10) . . ?
N5 C21 C22 123.0(4) . . ?
N5 C21 H21 118.5 . . ?
C22 C21 H21 118.5 . . ?
C23 C22 C21 119.7(4) . . ?
C23 C22 H22 120.1 . . ?
C21 C22 H22 120.1 . . ?
C22 C23 C24 118.9(4) . . ?
C22 C23 H23 120.5 . . ?
C24 C23 H23 120.5 . . ?
C20 C24 C23 117.7(4) . . ?
C20 C24 C13 119.3(4) . . ?
C23 C24 C13 122.9(4) . . ?
C27B C28 C29 118.1(10) . . ?
C27 C28 C29 115.8(10) . . ?
C27B C28 C36 123.1(10) . . ?
C27 C28 C36 125.2(10) . . ?
C29 C28 C36 118.6(4) . . ?
N7B C29 C28 123.0(4) . . ?
N7 C29 C28 123.0(4) . . ?
N7B C29 C30 117.1(4) . . ?
N7 C29 C30 117.1(4) . . ?
C28 C29 C30 119.8(4) . . ?
N8 C30 C34 123.1(4) . . ?
N8 C30 C29 116.8(4) . . ?
C34 C30 C29 120.1(4) . . ?
C33 C32 C31 118.4(6) . . ?
C33 C32 C31B 120.9(6) . . ?
C33 C32 H32 119.5 . . ?
C31B C32 H32 119.5 . . ?
C32 C33 C34 119.9(4) . . ?
C32 C33 H33 120.1 . . ?
C34 C33 H33 120.1 . . ?
C30 C34 C33 117.0(4) . . ?
C30 C34 C35 118.8(4) . . ?
C33 C34 C35 124.2(4) . . ?
C36 C35 C34 121.3(4) . . ?
C36 C35 H35 119.4 . . ?
C34 C35 H35 119.4 . . ?
C35 C36 C28 121.4(4) . . ?
C35 C36 H36 119.3 . . ?
C28 C36 H36 119.3 . . ?
C25 N7 C29 119.3(7) . . ?
C25 N7 Cu1 128.2(7) . . ?
C29 N7 Cu1 112.5(3) . . ?
N7 C25 C26 120.0(11) . . ?
N7 C25 C37 118.2(12) . . ?
C26 C25 C37 121.2(12) . . ?
C27 C26 C25 120.3(14) . . ?
C27 C26 H26 119.8 . . ?
C25 C26 H26 119.8 . . ?
C26 C27 C28 120.7(15) . . ?
C26 C27 H27 119.7 . . ?
C28 C27 H27 119.7 . . ?
C42 C37 C38 119.3(11) . . ?
C42 C37 C25 119.7(14) . . ?
C38 C37 C25 120.3(13) . . ?
C39 C38 C37 118.1(11) . . ?
C39 C38 C43 120.4(13) . . ?
C37 C38 C43 121.2(13) . . ?
C40 C39 C38 123.2(11) . . ?
C40 C39 H39 118.4 . . ?
C38 C39 H39 118.4 . . ?
C39 C40 C41 119.7(10) . . ?
C39 C40 C45 123.5(12) . . ?
C41 C40 C45 116.6(12) . . ?
C40 C41 C42 118.1(11) . . ?
C40 C41 H41 121.0 . . ?
C42 C41 H41 121.0 . . ?
C37 C42 C41 121.3(11) . . ?
C37 C42 C44 120.0(12) . . ?
C41 C42 C44 118.5(13) . . ?
C38 C43 H43A 109.5 . . ?
C38 C43 H43B 109.5 . . ?
H43A C43 H43B 109.5 . . ?
C38 C43 H43C 109.5 . . ?
H43A C43 H43C 109.5 . . ?
H43B C43 H43C 109.5 . . ?
C42 C44 H44A 109.5 . . ?
C42 C44 H44B 109.5 . . ?
H44A C44 H44B 109.5 . . ?
C42 C44 H44C 109.5 . . ?
H44A C44 H44C 109.5 . . ?
H44B C44 H44C 109.5 . . ?
C40 C45 H45A 109.5 . . ?
C40 C45 H45B 109.5 . . ?
H45A C45 H45B 109.5 . . ?
C40 C45 H45C 109.5 . . ?
H45A C45 H45C 109.5 . . ?
H45B C45 H45C 109.5 . . ?
C25B N7B C29 117.0(8) . . ?
C25B N7B Cu1 130.4(8) . . ?
C29 N7B Cu1 112.5(3) . . ?
N7B C25B C26B 122.2(12) . . ?
N7B C25B C37B 114.0(12) . . ?
C26B C25B C37B 123.4(13) . . ?
C27B C26B C25B 120.8(15) . . ?
C27B C26B H26B 119.6 . . ?
C25B C26B H26B 119.6 . . ?
C26B C27B C28 118.4(16) . . ?
C26B C27B H27B 120.8 . . ?
C28 C27B H27B 120.8 . . ?
C42B C37B C38B 120.8(11) . . ?
C42B C37B C25B 120.1(14) . . ?
C38B C37B C25B 118.7(14) . . ?
C39B C38B C37B 118.6(12) . . ?
C39B C38B C43B 120.0(14) . . ?
C37B C38B C43B 121.4(13) . . ?
C40B C39B C38B 121.9(12) . . ?
C40B C39B H39B 119.0 . . ?
C38B C39B H39B 119.0 . . ?
C39B C40B C41B 119.4(11) . . ?
C39B C40B C45B 121.3(12) . . ?
C41B C40B C45B 119.3(12) . . ?
C42B C41B C40B 120.3(12) . . ?
C42B C41B H41B 119.9 . . ?
C40B C41B H41B 119.9 . . ?
C37B C42B C41B 118.6(11) . . ?
C37B C42B C44B 121.2(13) . . ?
C41B C42B C44B 119.6(14) . . ?
C38B C43B H43D 109.5 . . ?
C38B C43B H43E 109.5 . . ?
H43D C43B H43E 109.5 . . ?
C38B C43B H43F 109.5 . . ?
H43D C43B H43F 109.5 . . ?
H43E C43B H43F 109.5 . . ?
C42B C44B H44D 109.5 . . ?
C42B C44B H44E 109.5 . . ?
H44D C44B H44E 109.5 . . ?
C42B C44B H44F 109.5 . . ?
H44D C44B H44F 109.5 . . ?
H44E C44B H44F 109.5 . . ?
C40B C45B H45D 109.5 . . ?
C40B C45B H45E 109.5 . . ?
H45D C45B H45E 109.5 . . ?
C40B C45B H45F 109.5 . . ?
H45D C45B H45F 109.5 . . ?
H45E C45B H45F 109.5 . . ?
N8 C31 C32 124.5(9) . . ?
N8 C31 C46 117.0(12) . . ?
C32 C31 C46 118.4(12) . . ?
C47 C46 C51 121.9(10) . . ?
C47 C46 C31 118.9(14) . . ?
C51 C46 C31 119.1(14) . . ?
C46 C47 C48 117.6(10) . . ?
C46 C47 C53 120.7(11) . . ?
C48 C47 C53 121.7(12) . . ?
C49 C48 C47 122.0(11) . . ?
C49 C48 H48 119.0 . . ?
C47 C48 H48 119.0 . . ?
C48 C49 C50 118.7(10) . . ?
C48 C49 C54 120.1(13) . . ?
C50 C49 C54 120.9(12) . . ?
C51 C50 C49 121.8(10) . . ?
C51 C50 H50 119.1 . . ?
C49 C50 H50 119.1 . . ?
C50 C51 C46 117.6(11) . . ?
C50 C51 C52 121.5(10) . . ?
C46 C51 C52 120.8(10) . . ?
C51 C52 H52A 109.5 . . ?
C51 C52 H52B 109.5 . . ?
H52A C52 H52B 109.5 . . ?
C51 C52 H52C 109.5 . . ?
H52A C52 H52C 109.5 . . ?
H52B C52 H52C 109.5 . . ?
C47 C53 H53A 109.5 . . ?
C47 C53 H53B 109.5 . . ?
H53A C53 H53B 109.5 . . ?
C47 C53 H53C 109.5 . . ?
H53A C53 H53C 109.5 . . ?
H53B C53 H53C 109.5 . . ?
C49 C54 H54A 109.5 . . ?
C49 C54 H54B 109.5 . . ?
H54A C54 H54B 109.5 . . ?
C49 C54 H54C 109.5 . . ?
H54A C54 H54C 109.5 . . ?
H54B C54 H54C 109.5 . . ?
N8 C31B C32 119.1(9) . . ?
N8 C31B C46B 115.0(12) . . ?
C32 C31B C46B 125.7(12) . . ?
C47B C46B C51B 119.3(10) . . ?
C47B C46B C31B 121.2(14) . . ?
C51B C46B C31B 119.6(14) . . ?
C46B C47B C48B 119.3(10) . . ?
C46B C47B C53B 121.3(11) . . ?
C48B C47B C53B 119.4(12) . . ?
C49B C48B C47B 121.8(12) . . ?
C49B C48B H48B 119.1 . . ?
C47B C48B H48B 119.1 . . ?
C48B C49B C50B 119.5(10) . . ?
C48B C49B C54B 120.1(13) . . ?
C50B C49B C54B 120.3(12) . . ?
C49B C50B C51B 120.1(10) . . ?
C49B C50B H50B 119.9 . . ?
C51B C50B H50B 119.9 . . ?
C50B C51B C46B 120.0(11) . . ?
C50B C51B C52B 120.8(11) . . ?
C46B C51B C52B 119.2(11) . . ?
C51B C52B H52D 109.5 . . ?
C51B C52B H52E 109.5 . . ?
H52D C52B H52E 109.5 . . ?
C51B C52B H52F 109.5 . . ?
H52D C52B H52F 109.5 . . ?
H52E C52B H52F 109.5 . . ?
C47B C53B H53D 109.5 . . ?
C47B C53B H53E 109.5 . . ?
H53D C53B H53E 109.5 . . ?
C47B C53B H53F 109.5 . . ?
H53D C53B H53F 109.5 . . ?
H53E C53B H53F 109.5 . . ?
C49B C54B H54D 109.5 . . ?
C49B C54B H54E 109.5 . . ?
H54D C54B H54E 109.5 . . ?
C49B C54B H54F 109.5 . . ?
H54D C54B H54F 109.5 . . ?
H54E C54B H54F 109.5 . . ?
N9 C55 C56 121.8(5) . . ?
N9 C55 H55 119.1 . . ?
C56 C55 H55 119.1 . . ?
C57 C56 C55 118.5(5) . . ?
C57 C56 H56 120.7 . . ?
C55 C56 H56 120.7 . . ?
C56 C57 C58 120.6(5) . . ?
C56 C57 H57 119.7 . . ?
C58 C57 H57 119.7 . . ?
C57 C58 C59 119.2(5) . . ?
C57 C58 H58 120.4 . . ?
C59 C58 H58 120.4 . . ?
N9 C59 C58 120.8(5) . . ?
N9 C59 C60 114.1(4) . . ?
C58 C59 C60 125.1(5) . . ?
N10 C60 C61 120.6(5) . . ?
N10 C60 C59 115.4(4) . . ?
C61 C60 C59 124.0(5) . . ?
C62 C61 C60 118.8(5) . . ?
C62 C61 H61 120.6 . . ?
C60 C61 H61 120.6 . . ?
C63 C62 C61 120.8(5) . . ?
C63 C62 H62 119.6 . . ?
C61 C62 H62 119.6 . . ?
C62 C63 C64 118.1(5) . . ?
C62 C63 H63 121.0 . . ?
C64 C63 H63 121.0 . . ?
N10 C64 C63 123.0(5) . . ?
N10 C64 H64 118.5 . . ?
C63 C64 H64 118.5 . . ?
N11 C65 C66 122.3(4) . . ?
N11 C65 H65 118.8 . . ?
C66 C65 H65 118.8 . . ?
C67 C66 C65 117.2(4) . . ?
C67 C66 H66 121.4 . . ?
C65 C66 H66 121.4 . . ?
C68 C67 C66 121.7(5) . . ?
C68 C67 H67 119.1 . . ?
C66 C67 H67 119.1 . . ?
C67 C68 C69 118.7(5) . . ?
C67 C68 H68 120.6 . . ?
C69 C68 H68 120.6 . . ?
N11 C69 C68 122.0(4) . . ?
N11 C69 C70 114.4(4) . . ?
C68 C69 C70 123.6(4) . . ?
N12 C70 C71 121.7(4) . . ?
N12 C70 C69 115.2(4) . . ?
C71 C70 C69 123.1(4) . . ?
C72 C71 C70 118.5(5) . . ?
C72 C71 H71 120.8 . . ?
C70 C71 H71 120.8 . . ?
C73 C72 C71 119.6(5) . . ?
C73 C72 H72 120.2 . . ?
C71 C72 H72 120.2 . . ?
C72 C73 C74 119.4(5) . . ?
C72 C73 H73 120.3 . . ?
C74 C73 H73 120.3 . . ?
N12 C74 C73 123.5(5) . . ?
N12 C74 H74 118.2 . . ?
C73 C74 H74 118.2 . . ?
N13 C75 N16 109.6(12) . . ?
N13 C75 C76 167.0(10) . . ?
N16 C75 C76 74.2(10) . . ?
N13 C75 O3 131.4(11) . . ?
N16 C75 O3 117.5(13) . . ?
C76 C75 O3 49.9(8) . . ?
O3 C76 C75 78.5(10) . . ?
O3 C76 N16 123.1(15) . . ?
C75 C76 N16 52.2(8) . . ?
O3 C76 H76A 148.0 . . ?
C75 C76 H76A 109.6 . . ?
N16 C76 H76A 57.5 . . ?
O3 C76 H76B 41.4 . . ?
C75 C76 H76B 109.8 . . ?
N16 C76 H76B 127.2 . . ?
H76A C76 H76B 109.5 . . ?
O3 C76 H76C 95.9 . . ?
C75 C76 H76C 109.0 . . ?
N16 C76 H76C 123.2 . . ?
H76A C76 H76C 109.5 . . ?
H76B C76 H76C 109.5 . . ?
C81 N16 C75 149(2) . . ?
C81 N16 C76 103.1(16) . . ?
C75 N16 C76 53.6(7) . . ?
N16 C81 C82 167.7(12) . . ?
C81 C82 H82A 109.5 . . ?
C81 C82 H82B 109.5 . . ?
H82A C82 H82B 109.5 . . ?
C81 C82 H82C 109.5 . . ?
H82A C82 H82C 109.5 . . ?
H82B C82 H82C 109.5 . . ?
C76 O3 C75 51.6(6) . . ?
C76 O3 H3A 84.4 . . ?
C75 O3 H3A 42.9 . . ?
C76 O3 H3B 109.2 . . ?
C75 O3 H3B 90.3 . . ?
H3A O3 H3B 105.9 . . ?
N14 C77 C78 168.7(13) . . ?
C77 C78 H78A 109.5 . . ?
C77 C78 H78B 109.5 . . ?
H78A C78 H78B 109.5 . . ?
C77 C78 H78C 109.5 . . ?
H78A C78 H78C 109.5 . . ?
H78B C78 H78C 109.5 . . ?
N15 C79 C80 168.7(12) . . ?
C79 C80 H80A 109.5 . . ?
C79 C80 H80B 109.5 . . ?
H80A C80 H80B 109.5 . . ?
C79 C80 H80C 109.5 . . ?
H80A C80 H80C 109.5 . . ?
H80B C80 H80C 109.5 . . ?
N17 C83 C84 169.3(12) . . ?
C83 C84 H84A 109.5 . . ?
C83 C84 H84B 109.5 . . ?
H84A C84 H84B 109.5 . . ?
C83 C84 H84C 109.5 . . ?
H84A C84 H84C 109.5 . . ?
H84B C84 H84C 109.5 . . ?
N19 C89 C90 168.2(13) . . ?
C89 C90 H90A 109.5 . . ?
C89 C90 H90B 109.5 . . ?
H90A C90 H90B 109.5 . . ?
C89 C90 H90C 109.5 . . ?
H90A C90 H90C 109.5 . . ?
H90B C90 H90C 109.5 . . ?
C85 O2 C87 102.4(15) . . ?
O2 C85 C86 108.1(12) . . ?
O2 C85 C87 39.0(8) . . ?
C86 C85 C87 147.0(10) . . ?
O2 C85 H85A 110.1 . . ?
C86 C85 H85A 110.1 . . ?
C87 C85 H85A 89.7 . . ?
O2 C85 H85B 110.1 . . ?
C86 C85 H85B 110.1 . . ?
C87 C85 H85B 86.7 . . ?
H85A C85 H85B 108.4 . . ?
C85 C86 H86A 109.5 . . ?
C85 C86 H86B 109.5 . . ?
H86A C86 H86B 109.5 . . ?
C85 C86 H86C 109.5 . . ?
H86A C86 H86C 109.5 . . ?
H86B C86 H86C 109.5 . . ?
O2 C87 C88 105.1(12) . . ?
O2 C87 C85 38.6(8) . . ?
C88 C87 C85 143.7(10) . . ?
O2 C87 H87A 110.7 . . ?
C88 C87 H87A 110.7 . . ?
C85 C87 H87A 90.8 . . ?
O2 C87 H87B 110.7 . . ?
C88 C87 H87B 110.7 . . ?
C85 C87 H87B 87.9 . . ?
H87A C87 H87B 108.8 . . ?
C87 C88 H88A 109.5 . . ?
C87 C88 H88B 109.5 . . ?
H88A C88 H88B 109.5 . . ?
C87 C88 H88C 109.5 . . ?
H88A C88 H88C 109.5 . . ?
H88B C88 H88C 109.5 . . ?
N20 C91 C92 168.2(13) . . ?
C91 C92 H92A 109.5 . . ?
C91 C92 H92B 109.5 . . ?
H92A C92 H92B 109.5 . . ?
C91 C92 H92C 109.5 . . ?
H92A C92 H92C 109.5 . . ?
H92B C92 H92C 109.5 . . ?
H1A O1 H1B 107.3 . . ?
C1 N1 C5 117.5(3) . . ?
C1 N1 Ru1 128.4(3) . . ?
C5 N1 Ru1 113.8(2) . . ?
C7 N2 C6 117.9(3) . . ?
C7 N2 Ru1 128.1(3) . . ?
C6 N2 Ru1 113.8(3) . . ?
C12 N3 C13 117.4(3) . . ?
C21 N5 C20 117.5(4) . . ?
C21 N5 Cu1 130.1(3) . . ?
C20 N5 Cu1 112.0(3) . . ?
C31 N8 C30 117.1(6) . . ?
C31B N8 C30 119.9(6) . . ?
C31 N8 Cu1 131.6(5) . . ?
C31B N8 Cu1 128.8(5) . . ?
C30 N8 Cu1 111.3(3) . . ?
C55 N9 C59 119.0(4) . . ?
C55 N9 Ru1 125.1(3) . . ?
C59 N9 Ru1 115.8(3) . . ?
C64 N10 C60 118.6(4) . . ?
C64 N10 Ru1 126.3(3) . . ?
C60 N10 Ru1 115.0(3) . . ?
C65 N11 C69 118.0(4) . . ?
C65 N11 Ru1 126.2(3) . . ?
C69 N11 Ru1 115.5(3) . . ?
C74 N12 C70 117.3(4) . . ?
C74 N12 Ru1 127.1(3) . . ?
C70 N12 Ru1 114.6(3) . . ?
F5 P1 F2 88.50(19) . . ?
F5 P1 F4 90.58(18) . . ?
F2 P1 F4 178.4(2) . . ?
F5 P1 F3 89.3(2) . . ?
F2 P1 F3 91.4(2) . . ?
F4 P1 F3 89.9(2) . . ?
F5 P1 F6 179.62(18) . . ?
F2 P1 F6 91.20(19) . . ?
F4 P1 F6 89.71(18) . . ?
F3 P1 F6 90.93(18) . . ?
F5 P1 F1 90.34(18) . . ?
F2 P1 F1 89.06(19) . . ?
F4 P1 F1 89.6(2) . . ?
F3 P1 F1 179.4(2) . . ?
F6 P1 F1 89.42(17) . . ?
F8 P2 F11 93.0(2) . . ?
F8 P2 F9 92.64(19) . . ?
F11 P2 F9 90.34(18) . . ?
F8 P2 F12 89.1(2) . . ?
F11 P2 F12 177.8(2) . . ?
F9 P2 F12 90.00(18) . . ?
F8 P2 F7 88.26(19) . . ?
F11 P2 F7 89.53(19) . . ?
F9 P2 F7 179.10(19) . . ?
F12 P2 F7 90.1(2) . . ?
F8 P2 F10 178.7(2) . . ?
F11 P2 F10 87.8(2) . . ?
F9 P2 F10 88.38(18) . . ?
F12 P2 F10 90.0(2) . . ?
F7 P2 F10 90.72(19) . . ?
F13 P3 F14 90.94(18) . . ?
F13 P3 F17 89.92(17) . . ?
F14 P3 F17 90.62(17) . . ?
F13 P3 F16 89.65(19) . . ?
F14 P3 F16 179.31(19) . . ?
F17 P3 F16 89.03(19) . . ?
F13 P3 F18 90.94(19) . . ?
F14 P3 F18 89.87(16) . . ?
F17 P3 F18 179.01(19) . . ?
F16 P3 F18 90.47(19) . . ?
F13 P3 F15 179.01(18) . . ?
F14 P3 F15 89.95(17) . . ?
F17 P3 F15 89.66(18) . . ?
F16 P3 F15 89.45(18) . . ?
F18 P3 F15 89.47(19) . . ?
N7B Cu1 N5 134.14(14) . . ?
N7 Cu1 N5 134.14(14) . . ?
N7 Cu1 N6 122.76(19) . . ?
N5 Cu1 N6 81.79(19) . . ?
N7B Cu1 N8 82.34(14) . . ?
N7 Cu1 N8 82.34(14) . . ?
N5 Cu1 N8 117.40(14) . . ?
N6 Cu1 N8 124.26(18) . . ?
N7B Cu1 N6B 128.7(6) . . ?
N5 Cu1 N6B 84.5(6) . . ?
N8 Cu1 N6B 111.5(6) . . ?
N10 Ru1 N9 79.70(14) . . ?
N10 Ru1 N1 91.57(13) . . ?
N9 Ru1 N1 96.44(13) . . ?
N10 Ru1 N2 96.32(14) . . ?
N9 Ru1 N2 174.34(13) . . ?
N1 Ru1 N2 79.57(13) . . ?
N10 Ru1 N12 174.80(14) . . ?
N9 Ru1 N12 99.54(14) . . ?
N1 Ru1 N12 93.63(13) . . ?
N2 Ru1 N12 84.79(14) . . ?
N10 Ru1 N11 95.47(14) . . ?
N9 Ru1 N11 86.65(13) . . ?
N1 Ru1 N11 172.73(13) . . ?
N2 Ru1 N11 97.79(13) . . ?
N12 Ru1 N11 79.34(14) . . ?

loop_
_geom_torsion_atom_site_label_1
_geom_torsion_atom_site_label_2
_geom_torsion_atom_site_label_3
_geom_torsion_atom_site_label_4
_geom_torsion
_geom_torsion_site_symmetry_1
_geom_torsion_site_symmetry_2
_geom_torsion_site_symmetry_3
_geom_torsion_site_symmetry_4
_geom_torsion_publ_flag
N1 C1 C2 C3 1.0(6) . . . . ?
C1 C2 C3 C4 -1.4(6) . . . . ?
C2 C3 C4 C5 0.1(5) . . . . ?
C2 C3 C4 C12 177.3(4) . . . . ?
C3 C4 C5 N1 1.6(6) . . . . ?
C12 C4 C5 N1 -175.8(3) . . . . ?
C3 C4 C5 C6 -179.4(3) . . . . ?
C12 C4 C5 C6 3.2(5) . . . . ?
N1 C5 C6 N2 0.2(5) . . . . ?
C4 C5 C6 N2 -178.9(3) . . . . ?
N1 C5 C6 C10 -179.5(3) . . . . ?
C4 C5 C6 C10 1.4(6) . . . . ?
N2 C7 C8 C9 -2.4(7) . . . . ?
C7 C8 C9 C10 1.2(7) . . . . ?
N2 C6 C10 C9 -3.1(6) . . . . ?
C5 C6 C10 C9 176.6(4) . . . . ?
N2 C6 C10 C11 176.4(4) . . . . ?
C5 C6 C10 C11 -4.0(6) . . . . ?
C8 C9 C10 C6 1.4(6) . . . . ?
C8 C9 C10 C11 -178.0(4) . . . . ?
C6 C10 C11 N4B -179.5(4) . . . . ?
C9 C10 C11 N4B 0.0(6) . . . . ?
C6 C10 C11 N4 -170.7(3) . . . . ?
C9 C10 C11 N4 8.7(5) . . . . ?
C6 C10 C11 C12 1.9(5) . . . . ?
C9 C10 C11 C12 -178.7(4) . . . . ?
N4B C11 C12 N3 5.5(6) . . . . ?
N4 C11 C12 N3 -3.5(5) . . . . ?
C10 C11 C12 N3 -175.8(4) . . . . ?
N4B C11 C12 C4 -175.9(4) . . . . ?
N4 C11 C12 C4 175.0(3) . . . . ?
C10 C11 C12 C4 2.8(5) . . . . ?
C5 C4 C12 N3 173.3(3) . . . . ?
C3 C4 C12 N3 -3.9(6) . . . . ?
C5 C4 C12 C11 -5.3(5) . . . . ?
C3 C4 C12 C11 177.5(4) . . . . ?
C12 C11 N4 C14 3.0(5) . . . . ?
C10 C11 N4 C14 175.4(5) . . . . ?
C11 N4 C14 C13 -1.5(8) . . . . ?
C11 N4 C14 C15 -178.9(5) . . . . ?
N3 C13 C14 N4 0.5(9) . . . . ?
C24 C13 C14 N4 -177.8(5) . . . . ?
N3 C13 C14 C15 177.8(5) . . . . ?
C24 C13 C14 C15 -0.5(8) . . . . ?
N4 C14 C15 C19 -179.2(6) . . . . ?
C13 C14 C15 C19 3.4(9) . . . . ?
N4 C14 C15 C16 1.5(10) . . . . ?
C13 C14 C15 C16 -175.9(6) . . . . ?
C19 C15 C16 C17 0.4(10) . . . . ?
C14 C15 C16 C17 179.8(7) . . . . ?
C15 C16 C17 C18 2.6(11) . . . . ?
C16 C17 C18 N6 -2.9(11) . . . . ?
C17 C18 N6 C19 -0.1(10) . . . . ?
C17 C18 N6 Cu1 176.6(5) . . . . ?
C18 N6 C19 C15 3.4(9) . . . . ?
Cu1 N6 C19 C15 -173.8(5) . . . . ?
C18 N6 C19 C20 -176.8(5) . . . . ?
Cu1 N6 C19 C20 6.0(6) . . . . ?
C16 C15 C19 N6 -3.6(9) . . . . ?
C14 C15 C19 N6 177.1(6) . . . . ?
C16 C15 C19 C20 176.6(5) . . . . ?
C14 C15 C19 C20 -2.8(9) . . . . ?
C12 C11 N4B C14B -6.6(12) . . . . ?
C10 C11 N4B C14B 174.8(12) . . . . ?
C11 N4B C14B C13 0(2) . . . . ?
C11 N4B C14B C15B 179.2(13) . . . . ?
N3 C13 C14B N4B 8(2) . . . . ?
C24 C13 C14B N4B -178.4(11) . . . . ?
N3 C13 C14B C15B -170.9(14) . . . . ?
C24 C13 C14B C15B 3(2) . . . . ?
N4B C14B C15B C19B 178.0(17) . . . . ?
C13 C14B C15B C19B -3(3) . . . . ?
N4B C14B C15B C16B -1(3) . . . . ?
C13 C14B C15B C16B 177.6(17) . . . . ?
C19B C15B C16B C17B -2(3) . . . . ?
C14B C15B C16B C17B 177.3(18) . . . . ?
C15B C16B C17B C18B 3(3) . . . . ?
C16B C17B C18B N6B -3(3) . . . . ?
C17B C18B N6B C19B 1(3) . . . . ?
C17B C18B N6B Cu1 -175.2(15) . . . . ?
C18B N6B C19B C15B 0(3) . . . . ?
Cu1 N6B C19B C15B 176.9(15) . . . . ?
C18B N6B C19B C20 -175.2(15) . . . . ?
Cu1 N6B C19B C20 2.1(19) . . . . ?
C16B C15B C19B N6B 1(3) . . . . ?
C14B C15B C19B N6B -178.5(18) . . . . ?
C16B C15B C19B C20 175.6(15) . . . . ?
C14B C15B C19B C20 -4(3) . . . . ?
N6 C19 C20 N5 4.0(7) . . . . ?
C15 C19 C20 N5 -176.2(5) . . . . ?
N6 C19 C20 C24 179.4(4) . . . . ?
C15 C19 C20 C24 -0.8(8) . . . . ?
N6B C19B C20 N5 -3.6(19) . . . . ?
C15B C19B C20 N5 -178.4(13) . . . . ?
N6B C19B C20 C24 -173.8(13) . . . . ?
C15B C19B C20 C24 11(2) . . . . ?
N5 C21 C22 C23 1.1(8) . . . . ?
C21 C22 C23 C24 -1.3(8) . . . . ?
N5 C20 C24 C23 0.3(6) . . . . ?
C19 C20 C24 C23 -174.8(4) . . . . ?
C19B C20 C24 C23 169.8(10) . . . . ?
N5 C20 C24 C13 178.7(4) . . . . ?
C19 C20 C24 C13 3.6(6) . . . . ?
C19B C20 C24 C13 -11.8(11) . . . . ?
C22 C23 C24 C20 0.6(7) . . . . ?
C22 C23 C24 C13 -177.7(4) . . . . ?
N3 C13 C24 C20 178.7(4) . . . . ?
C14B C13 C24 C20 4.9(12) . . . . ?
C14 C13 C24 C20 -3.0(7) . . . . ?
N3 C13 C24 C23 -3.0(6) . . . . ?
C14B C13 C24 C23 -176.7(11) . . . . ?
C14 C13 C24 C23 175.3(5) . . . . ?
C27B C28 C29 N7B 5.4(13) . . . . ?
C36 C28 C29 N7B -179.4(4) . . . . ?
C27 C28 C29 N7 -5.6(12) . . . . ?
C36 C28 C29 N7 -179.4(4) . . . . ?
C27B C28 C29 C30 -176.9(12) . . . . ?
C27 C28 C29 C30 172.1(11) . . . . ?
C36 C28 C29 C30 -1.7(6) . . . . ?
N7B C29 C30 N8 1.4(5) . . . . ?
N7 C29 C30 N8 1.4(5) . . . . ?
C28 C29 C30 N8 -176.4(4) . . . . ?
N7B C29 C30 C34 -180.0(4) . . . . ?
N7 C29 C30 C34 -180.0(4) . . . . ?
C28 C29 C30 C34 2.2(6) . . . . ?
C31 C32 C33 C34 -1.0(17) . . . . ?
C31B C32 C33 C34 -0.3(18) . . . . ?
N8 C30 C34 C33 -0.8(6) . . . . ?
C29 C30 C34 C33 -179.3(4) . . . . ?
N8 C30 C34 C35 177.2(4) . . . . ?
C29 C30 C34 C35 -1.2(6) . . . . ?
C32 C33 C34 C30 0.5(6) . . . . ?
C32 C33 C34 C35 -177.4(4) . . . . ?
C30 C34 C35 C36 -0.2(7) . . . . ?
C33 C34 C35 C36 177.7(4) . . . . ?
C34 C35 C36 C28 0.7(7) . . . . ?
C27B C28 C36 C35 175.2(13) . . . . ?
C27 C28 C36 C35 -172.9(13) . . . . ?
C29 C28 C36 C35 0.2(7) . . . . ?
C28 C29 N7 C25 -1(2) . . . . ?
C30 C29 N7 C25 -178.7(19) . . . . ?
C28 C29 N7 Cu1 176.3(3) . . . . ?
C30 C29 N7 Cu1 -1.5(5) . . . . ?
C29 N7 C25 C26 8(4) . . . . ?
Cu1 N7 C25 C26 -168.6(19) . . . . ?
C29 N7 C25 C37 179.1(14) . . . . ?
Cu1 N7 C25 C37 2(3) . . . . ?
N7 C25 C26 C27 -9(4) . . . . ?
C37 C25 C26 C27 -180(2) . . . . ?
C25 C26 C27 C28 2(3) . . . . ?
C29 C28 C27 C26 5(2) . . . . ?
C36 C28 C27 C26 178.2(13) . . . . ?
N7 C25 C37 C42 -99(3) . . . . ?
C26 C25 C37 C42 72(3) . . . . ?
N7 C25 C37 C38 71(3) . . . . ?
C26 C25 C37 C38 -118(3) . . . . ?
C42 C37 C38 C39 -2(2) . . . . ?
C25 C37 C38 C39 -172.0(18) . . . . ?
C42 C37 C38 C43 -177(2) . . . . ?
C25 C37 C38 C43 13(3) . . . . ?
C37 C38 C39 C40 3(2) . . . . ?
C43 C38 C39 C40 178(2) . . . . ?
C38 C39 C40 C41 0(2) . . . . ?
C38 C39 C40 C45 176.8(15) . . . . ?
C39 C40 C41 C42 -5(2) . . . . ?
C45 C40 C41 C42 178.4(14) . . . . ?
C38 C37 C42 C41 -3(2) . . . . ?
C25 C37 C42 C41 167.5(18) . . . . ?
C38 C37 C42 C44 174.0(16) . . . . ?
C25 C37 C42 C44 -16(2) . . . . ?
C40 C41 C42 C37 6(2) . . . . ?
C40 C41 C42 C44 -170.7(15) . . . . ?
C28 C29 N7B C25B 1(2) . . . . ?
C30 C29 N7B C25B -176.9(19) . . . . ?
C28 C29 N7B Cu1 176.3(3) . . . . ?
C30 C29 N7B Cu1 -1.5(5) . . . . ?
C29 N7B C25B C26B -6(4) . . . . ?
Cu1 N7B C25B C26B 179(2) . . . . ?
C29 N7B C25B C37B -178.1(14) . . . . ?
Cu1 N7B C25B C37B 7(4) . . . . ?
N7B C25B C26B C27B 5(5) . . . . ?
C37B C25B C26B C27B 176(2) . . . . ?
C25B C26B C27B C28 1(3) . . . . ?
C29 C28 C27B C26B -6(2) . . . . ?
C36 C28 C27B C26B 178.7(13) . . . . ?
N7B C25B C37B C42B -109(3) . . . . ?
C26B C25B C37B C42B 79(4) . . . . ?
N7B C25B C37B C38B 78(3) . . . . ?
C26B C25B C37B C38B -94(3) . . . . ?
C42B C37B C38B C39B 4(2) . . . . ?
C25B C37B C38B C39B 177.0(18) . . . . ?
C42B C37B C38B C43B -177(2) . . . . ?
C25B C37B C38B C43B -5(3) . . . . ?
C37B C38B C39B C40B -2(2) . . . . ?
C43B C38B C39B C40B -180(2) . . . . ?
C38B C39B C40B C41B -4(2) . . . . ?
C38B C39B C40B C45B 177.0(16) . . . . ?
C39B C40B C41B C42B 6(2) . . . . ?
C45B C40B C41B C42B -174.4(15) . . . . ?
C38B C37B C42B C41B -2(2) . . . . ?
C25B C37B C42B C41B -174.4(19) . . . . ?
C38B C37B C42B C44B -173.9(17) . . . . ?
C25B C37B C42B C44B 14(2) . . . . ?
C40B C41B C42B C37B -3(2) . . . . ?
C40B C41B C42B C44B 168.7(16) . . . . ?
C33 C32 C31 N8 2(4) . . . . ?
C33 C32 C31 C46 -174.1(15) . . . . ?
N8 C31 C46 C47 91(3) . . . . ?
C32 C31 C46 C47 -92(3) . . . . ?
N8 C31 C46 C51 -85(3) . . . . ?
C32 C31 C46 C51 91(3) . . . . ?
C51 C46 C47 C48 4(2) . . . . ?
C31 C46 C47 C48 -172.6(15) . . . . ?
C51 C46 C47 C53 -175.4(16) . . . . ?
C31 C46 C47 C53 8(2) . . . . ?
C46 C47 C48 C49 1(2) . . . . ?
C53 C47 C48 C49 -179.7(13) . . . . ?
C47 C48 C49 C50 -5.4(19) . . . . ?
C47 C48 C49 C54 179.9(12) . . . . ?
C48 C49 C50 C51 5.0(19) . . . . ?
C54 C49 C50 C51 179.7(12) . . . . ?
C49 C50 C51 C46 0(2) . . . . ?
C49 C50 C51 C52 179.4(15) . . . . ?
C47 C46 C51 C50 -4(2) . . . . ?
C31 C46 C51 C50 172.2(15) . . . . ?
C47 C46 C51 C52 176.1(17) . . . . ?
C31 C46 C51 C52 -7(3) . . . . ?
C33 C32 C31B N8 0(3) . . . . ?
C33 C32 C31B C46B 174.3(17) . . . . ?
N8 C31B C46B C47B 84(3) . . . . ?
C32 C31B C46B C47B -90(3) . . . . ?
N8 C31B C46B C51B -94(3) . . . . ?
C32 C31B C46B C51B 92(3) . . . . ?
C51B C46B C47B C48B 2(2) . . . . ?
C31B C46B C47B C48B -176.2(15) . . . . ?
C51B C46B C47B C53B 179.9(16) . . . . ?
C31B C46B C47B C53B 2(3) . . . . ?
C46B C47B C48B C49B -1(2) . . . . ?
C53B C47B C48B C49B -179.2(13) . . . . ?
C47B C48B C49B C50B 0.6(19) . . . . ?
C47B C48B C49B C54B 177.0(12) . . . . ?
C48B C49B C50B C51B -1(2) . . . . ?
C54B C49B C50B C51B -177.3(13) . . . . ?
C49B C50B C51B C46B 2(2) . . . . ?
C49B C50B C51B C52B -176.5(14) . . . . ?
C47B C46B C51B C50B -2(2) . . . . ?
C31B C46B C51B C50B 175.9(16) . . . . ?
C47B C46B C51B C52B 176.0(17) . . . . ?
C31B C46B C51B C52B -6(2) . . . . ?
N9 C55 C56 C57 -0.2(7) . . . . ?
C55 C56 C57 C58 0.1(8) . . . . ?
C56 C57 C58 C59 0.1(9) . . . . ?
C57 C58 C59 N9 -0.2(8) . . . . ?
C57 C58 C59 C60 179.9(5) . . . . ?
N9 C59 C60 N10 -1.1(6) . . . . ?
C58 C59 C60 N10 178.8(5) . . . . ?
N9 C59 C60 C61 179.6(5) . . . . ?
C58 C59 C60 C61 -0.5(8) . . . . ?
N10 C60 C61 C62 2.1(8) . . . . ?
C59 C60 C61 C62 -178.7(5) . . . . ?
C60 C61 C62 C63 0.7(9) . . . . ?
C61 C62 C63 C64 -1.1(9) . . . . ?
C62 C63 C64 N10 -1.5(8) . . . . ?
N11 C65 C66 C67 0.5(7) . . . . ?
C65 C66 C67 C68 0.9(8) . . . . ?
C66 C67 C68 C69 -1.3(8) . . . . ?
C67 C68 C69 N11 0.3(8) . . . . ?
C67 C68 C69 C70 -178.7(5) . . . . ?
N11 C69 C70 N12 -10.9(6) . . . . ?
C68 C69 C70 N12 168.2(5) . . . . ?
N11 C69 C70 C71 168.5(4) . . . . ?
C68 C69 C70 C71 -12.4(8) . . . . ?
N12 C70 C71 C72 0.1(8) . . . . ?
C69 C70 C71 C72 -179.2(5) . . . . ?
C70 C71 C72 C73 -0.7(8) . . . . ?
C71 C72 C73 C74 1.0(8) . . . . ?
C72 C73 C74 N12 -0.9(8) . . . . ?
N13 C75 C76 O3 101(5) . . . . ?
N16 C75 C76 O3 -149.8(18) . . . . ?
N13 C75 C76 N16 -109(5) . . . . ?
O3 C75 C76 N16 149.8(18) . . . . ?
N13 C75 N16 C81 -146(5) . . . . ?
C76 C75 N16 C81 47(5) . . . . ?
O3 C75 N16 C81 22(6) . . . . ?
N13 C75 N16 C76 167.0(11) . . . . ?
O3 C75 N16 C76 -25.7(15) . . . . ?
O3 C76 N16 C81 -121(2) . . . . ?
C75 C76 N16 C81 -157(3) . . . . ?
O3 C76 N16 C75 36.1(19) . . . . ?
C75 N16 C81 C82 178(11) . . . . ?
C76 N16 C81 C82 -145(14) . . . . ?
N16 C76 O3 C75 -28.3(14) . . . . ?
N13 C75 O3 C76 -162.9(13) . . . . ?
N16 C75 O3 C76 33.1(19) . . . . ?
C87 O2 C85 C86 -177.0(12) . . . . ?
C85 O2 C87 C88 -177.1(12) . . . . ?
C2 C1 N1 C5 0.6(5) . . . . ?
C2 C1 N1 Ru1 -173.0(3) . . . . ?
C4 C5 N1 C1 -1.9(5) . . . . ?
C6 C5 N1 C1 179.0(3) . . . . ?
C4 C5 N1 Ru1 172.6(3) . . . . ?
C6 C5 N1 Ru1 -6.5(4) . . . . ?
C8 C7 N2 C6 0.8(6) . . . . ?
C8 C7 N2 Ru1 176.3(3) . . . . ?
C10 C6 N2 C7 2.0(6) . . . . ?
C5 C6 N2 C7 -177.7(4) . . . . ?
C10 C6 N2 Ru1 -174.2(3) . . . . ?
C5 C6 N2 Ru1 6.2(4) . . . . ?
C11 C12 N3 C13 2.3(5) . . . . ?
C4 C12 N3 C13 -176.3(3) . . . . ?
C14B C13 N3 C12 -9.0(12) . . . . ?
C14 C13 N3 C12 -0.8(6) . . . . ?
C24 C13 N3 C12 177.5(3) . . . . ?
C22 C21 N5 C20 -0.2(7) . . . . ?
C22 C21 N5 Cu1 -172.2(4) . . . . ?
C24 C20 N5 C21 -0.5(6) . . . . ?
C19 C20 N5 C21 174.7(4) . . . . ?
C19B C20 N5 C21 -170.5(9) . . . . ?
C24 C20 N5 Cu1 172.9(3) . . . . ?
C19 C20 N5 Cu1 -11.8(5) . . . . ?
C19B C20 N5 Cu1 2.9(10) . . . . ?
C32 C31 N8 C30 -2(4) . . . . ?
C46 C31 N8 C30 173.9(14) . . . . ?
C32 C31 N8 Cu1 178.8(15) . . . . ?
C46 C31 N8 Cu1 -5(3) . . . . ?
C32 C31B N8 C30 0(3) . . . . ?
C46B C31B N8 C30 -175.1(13) . . . . ?
C32 C31B N8 Cu1 179.4(13) . . . . ?
C46B C31B N8 Cu1 5(3) . . . . ?
C34 C30 N8 C31 1.5(18) . . . . ?
C29 C30 N8 C31 -180.0(17) . . . . ?
C34 C30 N8 C31B 0.8(18) . . . . ?
C29 C30 N8 C31B 179.3(18) . . . . ?
C34 C30 N8 Cu1 -179.2(3) . . . . ?
C29 C30 N8 Cu1 -0.6(4) . . . . ?
C56 C55 N9 C59 0.0(6) . . . . ?
C56 C55 N9 Ru1 177.1(3) . . . . ?
C58 C59 N9 C55 0.2(6) . . . . ?
C60 C59 N9 C55 -179.9(4) . . . . ?
C58 C59 N9 Ru1 -177.1(4) . . . . ?
C60 C59 N9 Ru1 2.8(5) . . . . ?
C63 C64 N10 C60 4.3(7) . . . . ?
C63 C64 N10 Ru1 -178.7(4) . . . . ?
C61 C60 N10 C64 -4.5(7) . . . . ?
C59 C60 N10 C64 176.2(4) . . . . ?
C61 C60 N10 Ru1 178.2(4) . . . . ?
C59 C60 N10 Ru1 -1.1(5) . . . . ?
C66 C65 N11 C69 -1.5(6) . . . . ?
C66 C65 N11 Ru1 172.0(3) . . . . ?
C68 C69 N11 C65 1.1(6) . . . . ?
C70 C69 N11 C65 -179.8(4) . . . . ?
C68 C69 N11 Ru1 -173.1(4) . . . . ?
C70 C69 N11 Ru1 6.0(5) . . . . ?
C73 C74 N12 C70 0.4(7) . . . . ?
C73 C74 N12 Ru1 167.8(4) . . . . ?
C71 C70 N12 C74 0.0(7) . . . . ?
C69 C70 N12 C74 179.4(4) . . . . ?
C71 C70 N12 Ru1 -169.0(4) . . . . ?
C69 C70 N12 Ru1 10.4(5) . . . . ?

_refine_diff_density_max         0.961
_refine_diff_density_min         -0.851
_refine_diff_density_rms         0.080

_shelx_res_file                  
;
TITL pbar in P-1
    pbar.res
    created by SHELXL-2016/6 at 11:13:08 on 14-Apr-2017
CELL 0.71073 12.3834 18.4899 19.9828 69.381 79.742 88.826
ZERR 1.00 0.0044 0.0065 0.0070 0.005 0.005 0.005
LATT 1
SFAC C  H  N  O  F  P  Cu Ru
UNIT 164.047 143.071 29.9763 2.47644 36 6 2 2
LIST 6 ! automatically inserted. Change 6 to 4 for CHECKCIF!!
L.S. 15
ACTA
BOND $H
FMAP 2
PLAN 40
CONF
REM DAMP 200
SADI C31 C32 C31B C32
SADI C27 C28 C27B C28
SADI N8 C31 N8 C31B
SADI C29 N7 C29 N7B
SADI C13 C14 C13 C14B
SADI C19 C20 C19B C20
SADI C11 N4 C11 N4B
SIMU 0.01 C31 > C54B
SIMU 0.01 N7 > C45B
SIMU 0.01 N4 > C19B
FLAT C11 N4 C13 > C20
FLAT C11 N4B C13 C14B > C19B C20
ISOR 0.01 C15 C15B C19 C19B N6 N6B
SIMU 0.01 C14 > C80
SIMU 0.01 N13 > C82
SIMU 0.01 N17 > O1
SADI O2 C85 O2 C87
SADI O2 C86 O2 C88
SADI C85 C86 C87 C88
TEMP 23.000
FLAT C37 C38 C42 C41 C44
FLAT C37B C38B C42B C41B C44B
REM DFIX 0.84 O1 H1A O1 H1B
REM DFIX 0.84 O3 H3A O3 H3B
REM DFIX 1.36 H1A H1B
REM DFIX 1.36 H3A H3B
REM DFIX 2.2 H1A N14
REM DFIX 2.3 H3A N16
REM DFIX 1.95 H3B F4
EADP C37 C37B
EADP N7 N7B
EXYZ N7 N7B
BUMP -0.02
WGHT    0.063400    8.479699
FVAR       0.06128   0.51180   0.78537   0.46766
C1    1    1.068599    0.728100   -0.147512    11.00000    0.02247    0.02500 =
         0.02343   -0.00850    0.00401    0.00173
AFIX  43
H1    2    1.114127    0.714693   -0.183251    11.00000   -1.20000
AFIX   0
C2    1    1.115905    0.755026   -0.102774    11.00000    0.01834    0.02946 =
         0.02568   -0.00880    0.00241    0.00090
AFIX  43
H2    2    1.191976    0.760241   -0.109265    11.00000   -1.20000
AFIX   0
C3    1    1.050999    0.774207   -0.048565    11.00000    0.02123    0.02306 =
         0.02358   -0.00734   -0.00048   -0.00230
AFIX  43
H3    2    1.082354    0.791367   -0.017546    11.00000   -1.20000
AFIX   0
C4    1    0.936619    0.767311   -0.041139    11.00000    0.02069    0.02135 =
         0.02192   -0.00616   -0.00111    0.00239
C5    1    0.894034    0.741173   -0.089029    11.00000    0.01944    0.01890 =
         0.02076   -0.00481   -0.00066    0.00094
C6    1    0.777404    0.733431   -0.084856    11.00000    0.02165    0.02495 =
         0.02300   -0.00931   -0.00178   -0.00104
C7    1    0.636972    0.700785   -0.132858    11.00000    0.02875    0.04524 =
         0.02923   -0.01922   -0.00536   -0.00053
AFIX  43
H7    2    0.613648    0.681626   -0.165394    11.00000   -1.20000
AFIX   0
C8    1    0.559263    0.722669   -0.085693    11.00000    0.02013    0.05977 =
         0.04105   -0.02737   -0.00168   -0.00242
AFIX  43
H8    2    0.485261    0.719879   -0.088180    11.00000   -1.20000
AFIX   0
C9    1    0.590419    0.748405   -0.035379    11.00000    0.02226    0.04974 =
         0.03628   -0.02479   -0.00238    0.00341
AFIX  43
H9    2    0.538327    0.762292   -0.002895    11.00000   -1.20000
AFIX   0
C10   1    0.703106    0.753391   -0.033885    11.00000    0.02135    0.03160 =
         0.02854   -0.01300   -0.00267    0.00292
C11   1    0.745435    0.777618    0.018546    11.00000    0.02229    0.03092 =
         0.02618   -0.01228   -0.00037   -0.00016
C12   1    0.860430    0.782756    0.015775    11.00000    0.02098    0.02493 =
         0.02331   -0.00796   -0.00053    0.00377
C13   1    0.829328    0.809781    0.119741    11.00000    0.02156    0.02580 =
         0.02758   -0.01255   -0.00229    0.00188
PART 1
N4    3    0.673188    0.785929    0.072988    31.00000    0.02054    0.04588 =
         0.02952   -0.02158    0.00078    0.00241
C14   1    0.714180    0.802838    0.123088    31.00000    0.02373    0.03921 =
         0.02789   -0.01848    0.00062   -0.00046
C15   1    0.638484    0.811091    0.184394    31.00000    0.02359    0.04149 =
         0.03099   -0.02023    0.00025    0.00255
C16   1    0.524103    0.800156    0.193436    31.00000    0.02737    0.06581 =
         0.03770   -0.02865    0.00210   -0.00337
AFIX  43
H16   2    0.493397    0.787284    0.159664    31.00000   -1.20000
AFIX   0
C17   1    0.459250    0.808678    0.252198    31.00000    0.02815    0.07993 =
         0.04416   -0.03037    0.00587   -0.00220
AFIX  43
H17   2    0.383604    0.799680    0.260263    31.00000   -1.20000
AFIX   0
C18   1    0.507001    0.831052    0.300412    31.00000    0.02960    0.06941 =
         0.03552   -0.03079    0.00659   -0.00114
AFIX  43
H18   2    0.461219    0.838970    0.339244    31.00000   -1.20000
AFIX   0
N6    3    0.614542    0.841585    0.293569    31.00000    0.02731    0.04716 =
         0.02773   -0.01984    0.00118    0.00122
C19   1    0.678832    0.829607    0.236825    31.00000    0.02525    0.03355 =
         0.02621   -0.01399    0.00275    0.00119
PART 2
SAME N4 > C19
N4B   3    0.678318    0.796510    0.068250   -31.00000    0.02080    0.04323 =
         0.03080   -0.02102    0.00110    0.00010
C14B  1    0.714806    0.812957    0.119746   -31.00000    0.02368    0.04212 =
         0.03079   -0.02112    0.00202    0.00098
C15B  1    0.638357    0.834585    0.173004   -31.00000    0.02643    0.04373 =
         0.03110   -0.02020    0.00181    0.00022
C16B  1    0.525204    0.840406    0.171229   -31.00000    0.02498    0.05394 =
         0.03391   -0.02600    0.00031   -0.00004
AFIX  43
H16B  2    0.496534    0.832554    0.134231   -31.00000   -1.20000
AFIX   0
C17B  1    0.459282    0.857724    0.224767   -31.00000    0.02507    0.06008 =
         0.03561   -0.02442    0.00205    0.00419
AFIX  43
H17B  2    0.383805    0.859629    0.226318   -31.00000   -1.20000
AFIX   0
C18B  1    0.505196    0.872577    0.277196   -31.00000    0.02577    0.05532 =
         0.03254   -0.02269    0.00430    0.00247
AFIX  43
H18B  2    0.459126    0.886562    0.312347   -31.00000   -1.20000
AFIX   0
N6B   3    0.610992    0.867916    0.279881   -31.00000    0.02880    0.04376 =
         0.03091   -0.01761    0.00286   -0.00048
C19B  1    0.678873    0.849204    0.227855   -31.00000    0.02614    0.03691 =
         0.02893   -0.01740    0.00058   -0.00156
PART 0
C20   1    0.797026    0.837565    0.233136    11.00000    0.02404    0.02802 =
         0.02573   -0.01057   -0.00026   -0.00044
C21   1    0.935606    0.852447    0.289615    11.00000    0.03335    0.05785 =
         0.03748   -0.03160   -0.00749    0.00197
AFIX  43
H21   2    0.958795    0.861915    0.327668    11.00000   -1.20000
AFIX   0
C22   1    1.014166    0.840356    0.236410    11.00000    0.02792    0.07279 =
         0.04600   -0.03802   -0.00782    0.00827
AFIX  43
H22   2    1.088141    0.840880    0.239597    11.00000   -1.20000
AFIX   0
C23   1    0.982804    0.827733    0.179572    11.00000    0.02710    0.05847 =
         0.03941   -0.03153   -0.00313    0.00529
AFIX  43
H23   2    1.034927    0.820590    0.142990    11.00000   -1.20000
AFIX   0
C24   1    0.871008    0.825645    0.176907    11.00000    0.02510    0.03173 =
         0.02959   -0.01616   -0.00343    0.00269
C28   1    0.611816    0.912465    0.551419    11.00000    0.03400    0.04111 =
         0.02431   -0.01141   -0.00842    0.00779
C29   1    0.648210    0.916072    0.479496    11.00000    0.02536    0.03444 =
         0.02571   -0.01370   -0.00669    0.00561
C30   1    0.673857    0.989422    0.422500    11.00000    0.02481    0.03310 =
         0.02643   -0.01098   -0.00848    0.00304
C32   1    0.720745    1.126746    0.310971    11.00000    0.03457    0.03385 =
         0.03974   -0.00361    0.00058    0.00061
AFIX  43
H32   2    0.737032    1.173351    0.272192    11.00000   -1.20000
AFIX   0
C33   1    0.691575    1.127158    0.379784    11.00000    0.03764    0.03013 =
         0.05229   -0.01570   -0.01110   -0.00115
AFIX  43
H33   2    0.688340    1.173782    0.387849    11.00000   -1.20000
AFIX   0
C34   1    0.666400    1.057141    0.438517    11.00000    0.03291    0.03354 =
         0.03754   -0.01601   -0.01450    0.00466
C35   1    0.630750    1.051445    0.512258    11.00000    0.04651    0.04123 =
         0.03879   -0.02327   -0.01993    0.00834
AFIX  43
H35   2    0.625747    1.096271    0.523478    11.00000   -1.20000
AFIX   0
C36   1    0.604300    0.982620    0.565734    11.00000    0.04365    0.04622 =
         0.03103   -0.02384   -0.01235    0.01195
AFIX  43
H36   2    0.580547    0.980822    0.613166    11.00000   -1.20000
AFIX   0
PART 1
N7    3    0.657206    0.852050    0.460166    21.00000    0.02909    0.03050 =
         0.02680   -0.01054    0.00117    0.00381
C25   1    0.632093    0.782414    0.511279    21.00000    0.03564    0.03048 =
         0.03094   -0.00903    0.00515    0.00494
C26   1    0.583472    0.775751    0.582610    21.00000    0.03483    0.03672 =
         0.02952   -0.00251    0.00342    0.00619
AFIX  43
H26   2    0.556894    0.727678    0.616436    21.00000   -1.20000
AFIX   0
C27   1    0.575206    0.839059    0.602230    21.00000    0.03476    0.04105 =
         0.02304   -0.00932   -0.00180    0.01344
AFIX  43
H27   2    0.544956    0.833780    0.649863    21.00000   -1.20000
AFIX   0
C37   1    0.641081    0.714007    0.488617    21.00000    0.05096    0.03046 =
         0.04007   -0.01201    0.01457    0.00115
C38   1    0.744870    0.689762    0.465419    21.00000    0.05633    0.03838 =
         0.04830   -0.01402    0.01508    0.00759
C39   1    0.749082    0.631803    0.436227    21.00000    0.06459    0.04384 =
         0.05308   -0.01894    0.02081    0.01226
AFIX  43
H39   2    0.817288    0.613706    0.423164    21.00000   -1.20000
AFIX   0
C40   1    0.658550    0.600182    0.425780    21.00000    0.07798    0.04041 =
         0.05997   -0.02849    0.01242    0.00492
C41   1    0.554668    0.626399    0.444723    21.00000    0.07116    0.03763 =
         0.06245   -0.02504    0.01213   -0.00242
AFIX  43
H41   2    0.492266    0.608134    0.434693    21.00000   -1.20000
AFIX   0
C42   1    0.547483    0.681165    0.479361    21.00000    0.06128    0.03709 =
         0.05678   -0.02374    0.01946   -0.00330
C43   1    0.848528    0.720592    0.477908    21.00000    0.05609    0.05051 =
         0.07433   -0.01871    0.01231    0.01660
AFIX 137
H43A  2    0.908104    0.721914    0.439427    21.00000   -1.50000
H43B  2    0.865462    0.687551    0.523622    21.00000   -1.50000
H43C  2    0.837934    0.771914    0.478616    21.00000   -1.50000
AFIX   0
C44   1    0.432948    0.700977    0.511022    21.00000    0.04386    0.05127 =
         0.05134   -0.02810    0.01041   -0.01242
AFIX 137
H44A  2    0.427636    0.756134    0.494890    21.00000   -1.50000
H44B  2    0.421946    0.680224    0.563169    21.00000   -1.50000
H44C  2    0.377819    0.678931    0.494758    21.00000   -1.50000
AFIX   0
C45   1    0.662856    0.538678    0.389894    21.00000    0.11665    0.05735 =
         0.09050   -0.04155    0.00772    0.01496
AFIX 137
H45A  2    0.631241    0.558181    0.346764    21.00000   -1.50000
H45B  2    0.622135    0.492639    0.423263    21.00000   -1.50000
H45C  2    0.737877    0.526849    0.377270    21.00000   -1.50000
AFIX   0
PART 2
SAME N7 > C45
N7B   3    0.657206    0.852050    0.460166   -21.00000    0.02909    0.03050 =
         0.02680   -0.01054    0.00117    0.00381
C25B  1    0.628289    0.784045    0.512916   -21.00000    0.03576    0.03027 =
         0.03142   -0.00904    0.00409    0.00453
C26B  1    0.599868    0.776613    0.586366   -21.00000    0.03365    0.03686 =
         0.02538   -0.00668   -0.00208    0.01062
AFIX  43
H26B  2    0.585753    0.727666    0.621997   -21.00000   -1.20000
AFIX   0
C27B  1    0.592776    0.839863    0.605909   -21.00000    0.03466    0.03998 =
         0.02214   -0.01090   -0.00589    0.01270
AFIX  43
H27B  2    0.575581    0.834891    0.654611   -21.00000   -1.20000
AFIX   0
C37B  1    0.643685    0.717036    0.488350   -21.00000    0.05096    0.03046 =
         0.04007   -0.01201    0.01457    0.00115
C38B  1    0.750085    0.690218    0.477146   -21.00000    0.05419    0.03788 =
         0.04314   -0.01581    0.01505    0.00625
C39B  1    0.763596    0.625556    0.457527   -21.00000    0.06753    0.04373 =
         0.05765   -0.02093    0.01623    0.00816
AFIX  43
H39B  2    0.833954    0.608273    0.448891   -21.00000   -1.20000
AFIX   0
C40B  1    0.677071    0.586487    0.450484   -21.00000    0.07725    0.03897 =
         0.06884   -0.02527    0.01462   -0.00002
C41B  1    0.570100    0.609371    0.467622   -21.00000    0.07215    0.03734 =
         0.06579   -0.02083    0.01417   -0.00519
AFIX  43
H41B  2    0.510171    0.579912    0.467551   -21.00000   -1.20000
AFIX   0
C42B  1    0.553161    0.676479    0.484859   -21.00000    0.05976    0.03745 =
         0.05592   -0.02216    0.01721   -0.00462
C43B  1    0.849126    0.732078    0.483843   -21.00000    0.04838    0.05613 =
         0.05634   -0.02552   -0.00383    0.01904
AFIX 137
H43D  2    0.915011    0.710948    0.466384   -21.00000   -1.50000
H43E  2    0.846498    0.725718    0.533912   -21.00000   -1.50000
H43F  2    0.848678    0.786116    0.455482   -21.00000   -1.50000
AFIX   0
C44B  1    0.437227    0.709437    0.489576   -21.00000    0.06452    0.06153 =
         0.06940   -0.03699    0.03147   -0.01627
AFIX 137
H44D  2    0.440782    0.761751    0.456020   -21.00000   -1.50000
H44E  2    0.411117    0.708485    0.538099   -21.00000   -1.50000
H44F  2    0.387905    0.678508    0.477532   -21.00000   -1.50000
AFIX   0
C45B  1    0.693872    0.517201    0.425068   -21.00000    0.10974    0.05268 =
         0.09344   -0.04520    0.00996    0.00642
AFIX 137
H45D  2    0.741219    0.532958    0.378318   -21.00000   -1.50000
H45E  2    0.624161    0.498468    0.421517   -21.00000   -1.50000
H45F  2    0.726752    0.476808    0.459460   -21.00000   -1.50000
AFIX   0
PART -1
C31   1    0.726265    1.055880    0.301220    10.50000    0.03099    0.03227 =
         0.02579   -0.00371    0.00050    0.00397
C46   1    0.768653    1.054827    0.227072    10.50000    0.03983    0.03513 =
         0.02679   -0.00272    0.00132    0.00379
C47   1    0.694621    1.057537    0.181781    10.50000    0.04447    0.04733 =
         0.02929   -0.00635    0.00492   -0.00090
C48   1    0.734781    1.047316    0.116294    10.50000    0.05006    0.05143 =
         0.02629   -0.00474    0.00132   -0.00292
AFIX  43
H48   2    0.686798    1.049815    0.084728    10.50000   -1.20000
AFIX   0
C49   1    0.842410    1.033738    0.096975    10.50000    0.05055    0.04104 =
         0.02934   -0.00844    0.00132    0.00170
C50   1    0.915333    1.036569    0.141236    10.50000    0.04072    0.03677 =
         0.03319   -0.00637    0.00095    0.00139
AFIX  43
H50   2    0.989735    1.031366    0.126444    10.50000   -1.20000
AFIX   0
C51   1    0.880533    1.046904    0.206692    10.50000    0.03546    0.03362 =
         0.02787   -0.00271   -0.00238    0.00289
C52   1    0.960352    1.049159    0.255067    10.50000    0.02459    0.06444 =
         0.04588   -0.01237   -0.00242    0.00802
AFIX 137
H52A  2    1.030154    1.032127    0.238047    10.50000   -1.50000
H52B  2    0.932541    1.015677    0.304042    10.50000   -1.50000
H52C  2    0.969068    1.101107    0.253845    10.50000   -1.50000
AFIX   0
C53   1    0.575240    1.072165    0.203026    10.50000    0.05032    0.07853 =
         0.03104   -0.00247   -0.00749   -0.01870
AFIX 137
H53A  2    0.540047    1.027181    0.241727    10.50000   -1.50000
H53B  2    0.539643    1.083055    0.161824    10.50000   -1.50000
H53C  2    0.570128    1.115560    0.219034    10.50000   -1.50000
AFIX   0
C54   1    0.883015    1.022611    0.024129    10.50000    0.08124    0.05691 =
         0.03733   -0.01464    0.00809    0.00648
AFIX 137
H54A  2    0.824378    1.031420   -0.003031    10.50000   -1.50000
H54B  2    0.906555    0.970789    0.033056    10.50000   -1.50000
H54C  2    0.943486    1.058671   -0.003158    10.50000   -1.50000
AFIX   0
PART 2
SAME C31 > C54
C31B  1    0.726697    1.055821    0.297467    10.50000    0.03047    0.03174 =
         0.02818   -0.00092    0.00031    0.00283
C46B  1    0.748148    1.048401    0.223579    10.50000    0.04002    0.03453 =
         0.02465   -0.00358    0.00541    0.00688
C47B  1    0.662935    1.045133    0.188468    10.50000    0.04777    0.05000 =
         0.02389   -0.00536    0.00173    0.00473
C48B  1    0.685752    1.033622    0.122487    10.50000    0.05905    0.05717 =
         0.02634   -0.00631    0.00395    0.00409
AFIX  43
H48B  2    0.628053    1.030507    0.099384    10.50000   -1.20000
AFIX   0
C49B  1    0.790503    1.026753    0.090598    10.50000    0.06250    0.04980 =
         0.02967   -0.00488    0.00711    0.01206
C50B  1    0.876516    1.030537    0.124831    10.50000    0.04933    0.04032 =
         0.03084   -0.00470    0.00644    0.00975
AFIX  43
H50B  2    0.948037    1.025196    0.103713    10.50000   -1.20000
AFIX   0
C51B  1    0.856493    1.042292    0.190670    10.50000    0.04439    0.03374 =
         0.03179   -0.00199    0.00188    0.00623
C52B  1    0.949988    1.051067    0.226663    10.50000    0.04703    0.04789 =
         0.04573    0.00046    0.00738    0.01525
AFIX 137
H52D  2    1.017474    1.039571    0.201105    10.50000   -1.50000
H52E  2    0.937103    1.016008    0.276200    10.50000   -1.50000
H52F  2    0.954951    1.103213    0.225615    10.50000   -1.50000
AFIX   0
C53B  1    0.545356    1.051271    0.221528    10.50000    0.04504    0.07094 =
         0.03275   -0.00220   -0.00972   -0.00143
AFIX 137
H53D  2    0.523546    1.006814    0.264798    10.50000   -1.50000
H53E  2    0.498780    1.053655    0.187270    10.50000   -1.50000
H53F  2    0.538870    1.097253    0.233570    10.50000   -1.50000
AFIX   0
C54B  1    0.811443    1.010242    0.019799    10.50000    0.10388    0.06913 =
         0.03515   -0.01565    0.01717    0.01460
AFIX 137
H54D  2    0.742524    1.002117    0.007264    10.50000   -1.50000
H54E  2    0.853197    0.964756    0.026009    10.50000   -1.50000
H54F  2    0.851773    1.053474   -0.018381    10.50000   -1.50000
AFIX   0
PART 0
C55   1    1.060644    0.581556   -0.240306    11.00000    0.03420    0.04929 =
         0.05490   -0.03559   -0.01672    0.01166
AFIX  43
H55   2    1.038579    0.543933   -0.194571    11.00000   -1.20000
AFIX   0
C56   1    1.147992    0.567973   -0.287662    11.00000    0.03383    0.06286 =
         0.08342   -0.05531   -0.00799    0.00850
AFIX  43
H56   2    1.184412    0.522005   -0.274064    11.00000   -1.20000
AFIX   0
C57   1    1.179265    0.623301   -0.354410    11.00000    0.04431    0.07202 =
         0.09150   -0.06266    0.02590   -0.01643
AFIX  43
H57   2    1.237613    0.615127   -0.386940    11.00000   -1.20000
AFIX   0
C58   1    1.125777    0.690756   -0.374110    11.00000    0.06092    0.06134 =
         0.06017   -0.04193    0.02924   -0.02727
AFIX  43
H58   2    1.147295    0.728511   -0.419836    11.00000   -1.20000
AFIX   0
C59   1    1.039525    0.702252   -0.325448    11.00000    0.04472    0.04532 =
         0.03620   -0.02593    0.00938   -0.01691
C60   1    0.974299    0.772475   -0.339285    11.00000    0.05639    0.04080 =
         0.02970   -0.01567    0.00132   -0.01141
C61   1    0.993041    0.836060   -0.403562    11.00000    0.08528    0.05284 =
         0.03428   -0.00730    0.00616   -0.02179
AFIX  43
H61   2    1.048248    0.836344   -0.441893    11.00000   -1.20000
AFIX   0
C62   1    0.928341    0.898718   -0.409502    11.00000    0.10020    0.04201 =
         0.05082    0.00900   -0.01157   -0.01075
AFIX  43
H62   2    0.939497    0.941439   -0.452474    11.00000   -1.20000
AFIX   0
C63   1    0.848117    0.898849   -0.353114    11.00000    0.07209    0.03242 =
         0.05823    0.00111   -0.02209    0.00105
AFIX  43
H63   2    0.805108    0.941411   -0.356682    11.00000   -1.20000
AFIX   0
C64   1    0.832645    0.834133   -0.290743    11.00000    0.05365    0.03299 =
         0.04436   -0.00896   -0.01140    0.00213
AFIX  43
H64   2    0.779236    0.834336   -0.251678    11.00000   -1.20000
AFIX   0
C65   1    0.756474    0.635784   -0.302704    11.00000    0.04057    0.04020 =
         0.02599   -0.01443   -0.00416    0.00896
AFIX  43
H65   2    0.775494    0.686713   -0.332933    11.00000   -1.20000
AFIX   0
C66   1    0.703956    0.587353   -0.329063    11.00000    0.04609    0.04347 =
         0.03205   -0.01239   -0.01274    0.00515
AFIX  43
H66   2    0.688630    0.605133   -0.375924    11.00000   -1.20000
AFIX   0
C67   1    0.676479    0.513236   -0.282988    11.00000    0.06341    0.03819 =
         0.04198   -0.01936   -0.01036   -0.00035
AFIX  43
H67   2    0.642655    0.479660   -0.299137    11.00000   -1.20000
AFIX   0
C68   1    0.696971    0.487490   -0.214963    11.00000    0.06450    0.03729 =
         0.04416   -0.01393   -0.00914   -0.00595
AFIX  43
H68   2    0.676342    0.437081   -0.183919    11.00000   -1.20000
AFIX   0
C69   1    0.749298    0.537287   -0.191915    11.00000    0.04107    0.02971 =
         0.03777   -0.01420   -0.00306    0.00041
C70   1    0.778201    0.514986   -0.118667    11.00000    0.05080    0.03022 =
         0.03056   -0.01036   -0.00394    0.00062
C71   1    0.737541    0.446665   -0.061496    11.00000    0.06520    0.03737 =
         0.03696   -0.00557   -0.00242   -0.00607
AFIX  43
H71   2    0.690683    0.412085   -0.068104    11.00000   -1.20000
AFIX   0
C72   1    0.768498    0.431850    0.004704    11.00000    0.07853    0.03849 =
         0.03144   -0.00149   -0.00559   -0.00036
AFIX  43
H72   2    0.742063    0.387132    0.043724    11.00000   -1.20000
AFIX   0
C73   1    0.837868    0.482899    0.012730    11.00000    0.06867    0.03807 =
         0.02944   -0.00519   -0.01345    0.00871
AFIX  43
H73   2    0.860231    0.473020    0.057026    11.00000   -1.20000
AFIX   0
C74   1    0.874657    0.549127   -0.045022    11.00000    0.05488    0.03559 =
         0.03131   -0.01092   -0.01055    0.01004
AFIX  43
H74   2    0.921246    0.583800   -0.038322    11.00000   -1.20000
AFIX   0
PART 1
N13   3    0.243670    1.080982    0.150951    31.00000    0.14331    0.07711 =
         0.23021   -0.01581    0.12987    0.00156
C75   1    0.267194    1.025688    0.148961    31.00000    0.06996    0.04656 =
         0.12464   -0.01795    0.02036    0.00991
C76   1    0.307877    0.950705    0.160697    31.00000    0.10132    0.07005 =
         0.11986   -0.02945    0.01369    0.00170
AFIX   3
H76A  2    0.369604    0.953223    0.123166    31.00000   -1.50000
H76B  2    0.251309    0.916315    0.160109    31.00000   -1.50000
H76C  2    0.330492    0.931892    0.207130    31.00000   -1.50000
AFIX   0
PART -1
SAME 0.001 N13 > C76
N16   3    0.358134    1.035108    0.093865   -31.00000    0.08764    0.05512 =
         0.11578   -0.01842    0.00315   -0.00048
C81   1    0.402354    1.016510    0.052173   -31.00000    0.08602    0.06599 =
         0.12130   -0.00468   -0.00435    0.00625
C82   1    0.476648    1.005399   -0.005892   -31.00000    0.10211    0.07739 =
         0.10180   -0.02359   -0.03815   -0.03059
AFIX 137
H82A  2    0.518973    0.961174    0.013032   -31.00000   -1.50000
H82B  2    0.525024    1.050452   -0.030483   -31.00000   -1.50000
H82C  2    0.436192    0.997055   -0.039495   -31.00000   -1.50000
AFIX   0
O3    4    0.196673    0.933636    0.187697   -31.00000    0.11035    0.08530 =
         0.13321   -0.02453    0.01014    0.02269
AFIX   3
H3A   2    0.188776    0.977336    0.155879   -31.00000   -1.50000
H3B   2    0.180698    0.939602    0.228422   -31.00000   -1.50000
AFIX   0
PART 1
SAME 0.001 N13 > C76
N14   3    0.778390    0.613718    0.151222    21.00000    0.04450    0.05845 =
         0.22133    0.01628   -0.02027    0.00389
C77   1    0.692654    0.602734    0.155043    21.00000    0.04799    0.04851 =
         0.21564    0.00216   -0.04381   -0.00135
C78   1    0.585047    0.588546    0.145830    21.00000    0.05328    0.05439 =
         0.22681    0.01821   -0.04637   -0.00035
AFIX 137
H78A  2    0.579548    0.538064    0.142914    21.00000   -1.50000
H78B  2    0.570114    0.626813    0.101856    21.00000   -1.50000
H78C  2    0.532688    0.591164    0.186487    21.00000   -1.50000
AFIX   0
PART 2
SAME 0.001 N13 > C76
N15   3    0.702722    0.614559    0.228584   -21.00000    0.05877    0.07869 =
         0.19731   -0.02457   -0.02401    0.00688
C79   1    0.658530    0.600947    0.192875   -21.00000    0.04835    0.05321 =
         0.21109   -0.00205   -0.03744    0.00139
C80   1    0.620495    0.584650    0.136529   -21.00000    0.07248    0.03859 =
         0.20645    0.00279   -0.04061    0.01652
AFIX 137
H80A  2    0.681956    0.584243    0.099847   -21.00000   -1.50000
H80B  2    0.571783    0.623691    0.115384   -21.00000   -1.50000
H80C  2    0.582015    0.534992    0.156242   -21.00000   -1.50000
AFIX   0
PART 2
SAME 0.001 N13 > C76
N17   3    0.932540    0.594920    0.097819   -21.00000    0.09576    0.05010 =
         0.07859   -0.00505    0.00469    0.01487
C83   1    0.957771    0.607776    0.141017   -21.00000    0.07899    0.05255 =
         0.05346   -0.02647   -0.02237   -0.00090
C84   1    0.970028    0.625791    0.202742   -21.00000    0.07148    0.08237 =
         0.08689   -0.03251   -0.00843   -0.01802
AFIX 137
H84A  2    0.898974    0.625682    0.231379   -21.00000   -1.50000
H84B  2    1.005970    0.676027    0.187122   -21.00000   -1.50000
H84C  2    1.013431    0.587850    0.231484   -21.00000   -1.50000
AFIX   0
SAME 0.001 N13 > C76
N19   3    1.055335    0.541821    0.383099    40.50000    0.07975    0.17357 =
         0.16623   -0.08590   -0.02787    0.03141
C89   1    1.102149    0.595568    0.362371    40.50000    0.07740    0.15640 =
         0.14930   -0.10309   -0.01978    0.00576
C90   1    1.181209    0.657630    0.341739    40.50000    0.11169    0.14652 =
         0.18063   -0.11267   -0.02359    0.00379
AFIX 137
H90A  2    1.248603    0.637959    0.356979    40.50000   -1.50000
H90B  2    1.154319    0.694036    0.364430    40.50000   -1.50000
H90C  2    1.194181    0.682873    0.289853    40.50000   -1.50000
AFIX   0
PART 1
O2    4    0.964760    0.513220    0.393546    21.00000    0.09096    0.14625 =
         0.14762   -0.09717   -0.05000    0.02168
C85   1    1.041435    0.536848    0.336671    21.00000    0.05794    0.15970 =
         0.13280   -0.11809   -0.02185    0.00904
AFIX  23
H85A  2    1.045135    0.501657    0.310099    21.00000   -1.20000
H85B  2    1.111920    0.538719    0.350925    21.00000   -1.20000
AFIX   0
C86   1    1.013871    0.620411    0.287136    21.00000    0.08327    0.15198 =
         0.11732   -0.06823    0.01244   -0.01837
AFIX 137
H86A  2    1.020721    0.656373    0.311166    21.00000   -1.50000
H86B  2    0.940084    0.619367    0.278699    21.00000   -1.50000
H86C  2    1.064091    0.636177    0.241499    21.00000   -1.50000
AFIX   0
C87   1    0.998923    0.446630    0.431163    21.00000    0.08480    0.13944 =
         0.16648   -0.09969   -0.08125    0.04561
AFIX  23
H87A  2    1.067824    0.453327    0.445453    21.00000   -1.20000
H87B  2    1.009421    0.412805    0.403078    21.00000   -1.20000
AFIX   0
C88   1    0.902552    0.411075    0.502214    21.00000    0.15450    0.14036 =
         0.15118   -0.09291   -0.09157    0.05172
AFIX 137
H88A  2    0.906004    0.437415    0.535531    21.00000   -1.50000
H88B  2    0.912513    0.356937    0.525595    21.00000   -1.50000
H88C  2    0.832238    0.417880    0.487468    21.00000   -1.50000
AFIX   0
PART 3
SAME 0.001 N13 > C76
N20   3    1.314465    0.602705    0.385069   -40.50000    0.10271    0.18859 =
         0.19642   -0.17176   -0.05760    0.02178
C91   1    1.236099    0.609438    0.414342   -40.50000    0.10718    0.15103 =
         0.18703   -0.14673   -0.04222    0.00504
C92   1    1.128718    0.629024    0.438974   -40.50000    0.11035    0.15501 =
         0.18258   -0.10466   -0.02899   -0.00393
AFIX 137
H92A  2    1.107252    0.672878    0.401584   -40.50000   -1.50000
H92B  2    1.128111    0.641513    0.481775   -40.50000   -1.50000
H92C  2    1.078157    0.585930    0.450226   -40.50000   -1.50000
AFIX   0
PART 1
O1    4    1.006546    0.594884    0.092789    21.00000    0.07654    0.05399 =
         0.07258   -0.02524   -0.00071    0.01343
AFIX   3
H1A   2    0.938627    0.595738    0.089864    21.00000   -1.50000
H1B   2    1.025757    0.549103    0.100224    21.00000   -1.50000
AFIX   0
PART 0
N1    3    0.958744    0.720464   -0.141410    11.00000    0.02405    0.02227 =
         0.01929   -0.00826    0.00083    0.00352
N2    3    0.745281    0.706260   -0.133300    11.00000    0.02358    0.03397 =
         0.02355   -0.01250   -0.00279   -0.00134
N3    3    0.900791    0.800099    0.065807    11.00000    0.02203    0.02839 =
         0.02303   -0.01255    0.00071    0.00079
N5    3    0.828818    0.851151    0.288819    11.00000    0.03045    0.03387 =
         0.02403   -0.01407   -0.00264    0.00175
N8    3    0.702682    0.989034    0.353586    11.00000    0.02616    0.03301 =
         0.02273   -0.00758   -0.00479    0.00427
N9    3    1.007194    0.647285   -0.258561    11.00000    0.03003    0.03601 =
         0.02910   -0.01973   -0.00374   -0.00214
N10   3    0.890791    0.771081   -0.283749    11.00000    0.04050    0.02566 =
         0.02327   -0.00808   -0.00592    0.00117
N11   3    0.779951    0.611181   -0.235815    11.00000    0.02835    0.02969 =
         0.02433   -0.01323   -0.00320    0.00545
N12   3    0.847286    0.566449   -0.110120    11.00000    0.04758    0.02745 =
         0.02645   -0.01197   -0.00657    0.00389
F1    5    0.151243    0.920388    0.441519    11.00000    0.07026    0.05693 =
         0.05197   -0.02413    0.00912   -0.00446
F2    5    0.239658    0.811191    0.455324    11.00000    0.09694    0.05306 =
         0.07982   -0.01495   -0.05456    0.00995
F3    5    0.214987    0.816297    0.344031    11.00000    0.08060    0.10150 =
         0.08014   -0.06619    0.00107   -0.00728
F4    5    0.125245    0.925509    0.331621    11.00000    0.06636    0.07860 =
         0.06059   -0.00095   -0.03321   -0.01211
F5    5    0.073347    0.817845    0.429228    11.00000    0.06369    0.06917 =
         0.05110   -0.01017   -0.00356   -0.01060
F6    5    0.295199    0.918554    0.356487    11.00000    0.04647    0.07944 =
         0.04719   -0.03168   -0.00541   -0.00693
F7    5    0.673604    0.300286    0.279607    11.00000    0.11817    0.03842 =
         0.07694   -0.01123   -0.07076    0.00915
F8    5    0.579014    0.404775    0.263743    11.00000    0.08128    0.08109 =
         0.08048   -0.06096   -0.02255    0.02704
F9    5    0.552787    0.403106    0.154617    11.00000    0.06570    0.04661 =
         0.06145   -0.00232   -0.03848    0.00055
F10   5    0.649928    0.298713    0.170438    11.00000    0.08013    0.09073 =
         0.07339   -0.05991   -0.02098    0.02831
F11   5    0.506936    0.297507    0.253666    11.00000    0.07730    0.10143 =
         0.03002   -0.00856   -0.00086   -0.05106
F12   5    0.721075    0.405057    0.179304    11.00000    0.05487    0.11820 =
         0.04473   -0.01193   -0.00537   -0.04224
F13   5    0.268362    0.773938    0.160668    11.00000    0.05010    0.10811 =
         0.05316   -0.04637   -0.01137    0.00970
F14   5    0.381131    0.826518    0.052263    11.00000    0.03286    0.04843 =
         0.07091   -0.02461   -0.00878    0.00361
F15   5    0.309535    0.742364    0.011898    11.00000    0.04976    0.08137 =
         0.06014   -0.04510    0.00709   -0.00253
F16   5    0.197713    0.690365    0.120087    11.00000    0.05225    0.07802 =
         0.07819   -0.03470    0.01675   -0.01831
F17   5    0.198135    0.817104    0.058509    11.00000    0.03445    0.08432 =
         0.06679   -0.03799   -0.01546    0.01779
F18   5    0.381339    0.699059    0.113800    11.00000    0.04194    0.05331 =
         0.08335   -0.01042   -0.00560    0.01327
P1    6    0.183821    0.868067    0.392719    11.00000    0.04422    0.05482 =
         0.03037   -0.01826   -0.00952    0.00175
P2    6    0.612815    0.352320    0.217241    11.00000    0.03098    0.03011 =
         0.02190   -0.00859   -0.00352    0.00104
P3    6    0.289878    0.758561    0.086538    11.00000    0.02498    0.05651 =
         0.04828   -0.02821   -0.00219    0.00500
CU1   7    0.702006    0.878672    0.352723    11.00000    0.03597    0.03852 =
         0.02386   -0.01643    0.00269    0.00166
RU1   8    0.872823    0.671428   -0.194787    11.00000    0.02428    0.02326 =
         0.01785   -0.00744   -0.00131    0.00254
HKLF 4 1 1 0 0 0 1 0 0 0 1


REM  pbar in P-1
REM R1 =  0.0509 for   10897 Fo > 4sig(Fo)  and  0.0773 for all   14637 data
REM   1521 parameters refined using   1617 restraints

END

WGHT      0.0633      8.5569

REM Highest difference peak  0.961,  deepest hole -0.851,  1-sigma level  0.080
Q1    1   0.2798  0.7024  0.1226  11.00000  0.05    0.96
Q2    1   0.8825  0.6198 -0.1798  11.00000  0.05    0.77
Q3    1   0.1162  0.8609  0.4397  11.00000  0.05    0.74
Q4    1   0.4818  0.3550  0.2472  11.00000  0.05    0.68
Q5    1   1.0391  0.4803  0.3771  11.00000  0.05    0.64
Q6    1   0.8413  0.6738 -0.2295  11.00000  0.05    0.63
Q7    1   0.2790  1.0513  0.1935  11.00000  0.05    0.61
Q8    1   0.5833  0.2812  0.2145  11.00000  0.05    0.61
Q9    1   0.1909  0.7543  0.0755  11.00000  0.05    0.60
Q10   1   0.7134  0.3341  0.1858  11.00000  0.05    0.60
Q11   1   0.8793  0.7246 -0.2117  11.00000  0.05    0.59
Q12   1   0.1584  0.9074  0.1984  11.00000  0.05    0.55
Q13   1   0.6854  0.9307  0.3292  11.00000  0.05    0.54
Q14   1   0.2210  1.0730  0.1198  11.00000  0.05    0.54
Q15   1   0.1241  0.8105  0.3722  11.00000  0.05    0.52
Q16   1   0.6421  0.4286  0.2165  11.00000  0.05    0.51
Q17   1   0.9972  0.5309 -0.1673  11.00000  0.05    0.49
Q18   1   0.8310  0.7574 -0.3382  11.00000  0.05    0.48
Q19   1   0.7174  0.3245  0.2291  11.00000  0.05    0.48
Q20   1   0.9217  0.5585 -0.1338  11.00000  0.05    0.48
Q21   1   0.3941  1.0360  0.0803  11.00000  0.05    0.47
Q22   1   0.6960  0.8204  0.3766  11.00000  0.05    0.46
Q23   1   0.3388  0.6927  0.0508  11.00000  0.05    0.44
Q24   1   0.1177  0.9078  0.3952  11.00000  0.05    0.44
Q25   1   0.6027  0.3541  0.2945  11.00000  0.05    0.42
Q26   1   0.2397  0.6297  0.1336  11.00000  0.05    0.42
Q27   1   0.7445  0.6461 -0.3648  11.00000  0.05    0.41
Q28   1   0.0173  0.8744  0.4275  11.00000  0.05    0.41
Q29   1   0.8256  0.8132 -0.4066  11.00000  0.05    0.40
Q30   1   0.0233  0.7832  0.5057  11.00000  0.05    0.40
Q31   1   0.0669  0.9083  0.3902  11.00000  0.05    0.39
Q32   1   1.2836  0.6635  0.3440  11.00000  0.05    0.39
Q33   1   0.3772  0.9998  0.0309  11.00000  0.05    0.38
Q34   1   0.6627  0.8821  0.3120  11.00000  0.05    0.38
Q35   1   0.6020  0.7229  0.4548  11.00000  0.05    0.37
Q36   1   1.1003  0.5415  0.4216  11.00000  0.05    0.36
Q37   1   0.7394  0.8340  0.2332  11.00000  0.05    0.36
Q38   1   0.7164  0.9423  0.3629  11.00000  0.05    0.35
Q39   1   0.6333  0.3494  0.1483  11.00000  0.05    0.35
Q40   1   0.1011  0.8843  0.5011  11.00000  0.05    0.35
;
_shelx_res_checksum              80825

_shelx_hkl_file                  
;
   1   0   0   15.53    0.28
   1   0   0   15.92    0.25
   1   0   0   15.65    0.27
   1   0   0   15.95    0.24
   2   0   0  264.79    3.78
   2   0   0  270.75    3.55
   2   0   0  265.79    4.10
   2   0   0  271.61    3.66
   3   0   0   47.30    0.67
   3   0   0   46.77    0.70
   3   0   0   45.96    0.79
   3   0   0   45.57    0.75
   4   0   0   21.49    0.48
   4   0   0   21.28    0.40
   4   0   0   20.44    0.49
   4   0   0   22.05    0.38
   5   0   0   34.66    0.68
   5   0   0   34.66    0.60
   5   0   0   34.57    0.56
   5   0   0   35.56    0.70
   6   0   0    2.76    0.20
   6   0   0    3.01    0.18
   6   0   0    3.20    0.27
  -7   0   0   36.95    0.71
   7   0   0   36.37    0.62
   7   0   0   36.84    0.68
   7   0   0   35.50    0.77
  -8   0   0    1.99    0.22
   8   0   0    2.03    0.23
   8   0   0    2.45    0.31
   8   0   0    1.63    0.20
  -9   0   0    1.66    0.24
   9   0   0    2.05    0.33
   9   0   0    1.82    0.25
   9   0   0    1.69    0.21
 -10   0   0    3.10    0.30
  10   0   0    3.76    0.40
  10   0   0    3.35    0.31
  10   0   0    3.15    0.27
 -11   0   0    2.95    0.32
  11   0   0    2.66    0.41
  11   0   0    2.70    0.32
  11   0   0    2.14    0.27
 -12   0   0   13.19    0.61
  12   0   0   14.54    0.61
 -13   0   0   -0.17    0.32
 -13   0   0    0.32    0.39
  13   0   0   -0.02    0.33
 -14   0   0    0.53    0.45
  14   0   0   -0.40    0.37
  14  -1   0   -0.36    0.36
 -14   1   0    1.15    0.45
  13  -1   0   -0.04    0.32
 -13   1   0    0.00    0.33
  12  -1   0    0.37    0.29
  12  -1   0    0.76    0.41
 -12   1   0    0.32    0.31
  11  -1   0    0.99    0.25
  11  -1   0    0.90    0.29
  11  -1   0    1.31    0.38
 -11   1   0    0.65    0.28
  10  -1   0   27.70    0.66
  10  -1   0   27.15    0.62
  10  -1   0   28.46    0.80
 -10   1   0   27.34    0.70
   9  -1   0    0.21    0.21
   9  -1   0    0.42    0.28
   9  -1   0    0.39    0.19
   8  -1   0    7.84    0.34
   8  -1   0    8.84    0.47
   8  -1   0    8.77    0.37
   7  -1   0    4.58    0.32
   7  -1   0    4.25    0.41
   7  -1   0    4.87    0.30
   7  -1   0    4.36    0.28
   6  -1   0    4.48    0.35
   6  -1   0    3.77    0.27
   6  -1   0    4.38    0.26
   6  -1   0    3.97    0.38
   5  -1   0   40.27    0.79
   5  -1   0   39.43    0.65
   5  -1   0   39.68    0.63
   5  -1   0   38.19    0.72
   4  -1   0    0.16    0.13
   4  -1   0    0.27    0.18
   4  -1   0    0.37    0.19
   4  -1   0    0.42    0.12
   3  -1   0   53.74    0.76
   3  -1   0   52.00    0.82
   3  -1   0   53.98    0.77
   3  -1   0   50.83    0.90
   2  -1   0    1.35    0.10
   2  -1   0    1.60    0.14
   2  -1   0    1.27    0.17
   2  -1   0    1.31    0.11
   1  -1   0    6.13    0.15
   1  -1   0    5.85    0.19
   1  -1   0    6.40    0.14
   0  -1   0   15.31    0.25
   0  -1   0   15.21    0.23
   0   1   0   15.75    0.22
   0   1   0   15.19    0.22
  -1  -1   0   50.66    0.74
  -1  -1   0   53.44    0.77
   1   1   0   51.90    0.69
  -2  -1   0   66.08    0.98
   2   1   0   64.69    0.92
   2   1   0   65.74    0.87
   2   1   0   62.80    0.95
  -3  -1   0    1.30    0.12
   3   1   0    1.20    0.18
   3   1   0    1.22    0.11
   3   1   0    1.33    0.14
  -4  -1   0    2.45    0.20
   4   1   0    2.28    0.17
   4   1   0    3.14    0.23
   4   1   0    2.45    0.18
  -5  -1   0    0.38    0.14
   5   1   0    0.57    0.13
   5   1   0    0.67    0.21
   5   1   0    0.53    0.15
  -6  -1   0   44.32    0.79
   6   1   0   45.19    0.85
   6   1   0   44.70    0.69
   6   1   0   44.84    0.76
  -7  -1   0    3.00    0.29
   7   1   0    2.89    0.24
   7   1   0    3.29    0.24
   7   1   0    3.50    0.32
  -8  -1   0    5.92    0.35
   8   1   0    6.36    0.37
   8   1   0    5.54    0.47
   8   1   0    6.35    0.30
  -9  -1   0   21.31    0.56
   9   1   0   21.80    0.71
   9   1   0   22.06    0.59
   9   1   0   22.44    0.50
 -10  -1   0    2.88    0.29
  10   1   0    2.58    0.30
  10   1   0    3.33    0.42
  10   1   0    2.89    0.25
 -11  -1   0    2.09    0.30
  11   1   0    2.57    0.33
 -12  -1   0    0.88    0.31
 -12  -1   0    0.84    0.37
  12   1   0    0.83    0.32
 -13  -1   0    0.33    0.42
  13   1   0    0.55    0.36
 -14  -1   0    0.70    0.46
  14   1   0   -0.14    0.39
  14  -2   0    1.60    0.38
 -14   2   0    1.61    0.42
  13  -2   0    3.29    0.51
  13  -2   0    2.79    0.38
 -13   2   0    2.94    0.41
  12  -2   0    1.30    0.32
  12  -2   0    2.15    0.43
 -12   2   0    1.49    0.34
  11  -2   0    0.06    0.26
  11  -2   0   -0.43    0.33
 -11   2   0    0.14    0.28
  10  -2   0   12.79    0.48
  10  -2   0   13.00    0.47
  10  -2   0   12.48    0.62
   9  -2   0    8.61    0.55
   9  -2   0    7.73    0.38
   9  -2   0    7.65    0.51
   9  -2   0    9.41    0.40
   8  -2   0   -0.05    0.24
   8  -2   0    0.27    0.27
   8  -2   0    0.10    0.18
   8  -2   0   -0.12    0.18
   7  -2   0    9.84    0.34
   7  -2   0    9.25    0.48
   7  -2   0   10.04    0.34
   7  -2   0    9.58    0.43
   6  -2   0   12.86    0.49
   6  -2   0   13.16    0.35
   6  -2   0   13.56    0.44
   6  -2   0   12.93    0.36
   5  -2   0    0.43    0.14
   5  -2   0    0.48    0.19
   5  -2   0    0.27    0.22
   5  -2   0    0.29    0.15
   4  -2   0   23.22    0.56
   4  -2   0   23.45    0.49
   4  -2   0   24.25    0.42
   4  -2   0   24.24    0.43
   3  -2   0   30.61    0.49
   3  -2   0   29.63    0.53
   3  -2   0   30.16    0.47
   3  -2   0   28.97    0.61
   2  -2   0  147.93    1.93
   2  -2   0  144.48    1.99
   2  -2   0  146.00    2.20
  -2   2   0  143.26    1.96
   1  -2   0    8.33    0.22
   1  -2   0    8.25    0.19
  -1   2   0    8.54    0.15
  -1   2   0    8.06    0.18
   0  -2   0  185.67    2.54
   0  -2   0  186.38    2.76
   0   2   0  182.72    2.48
   0   2   0  191.26    2.54
  -1  -2   0    0.50    0.10
  -1  -2   0    0.40    0.07
   1   2   0    0.39    0.08
   1   2   0    0.35    0.07
  -2  -2   0   19.44    0.34
  -2  -2   0   19.43    0.38
   2   2   0   19.80    0.30
   2   2   0   18.61    0.35
  -3  -2   0    1.13    0.12
   3   2   0    0.82    0.14
   3   2   0    0.95    0.10
  -4  -2   0    0.17    0.11
   4   2   0    0.09    0.14
   4   2   0    0.11    0.10
   4   2   0    0.17    0.18
  -5  -2   0    0.92    0.15
   5   2   0    0.70    0.22
   5   2   0    0.70    0.17
   5   2   0    0.60    0.12
  -6  -2   0    1.86    0.18
   6   2   0    1.61    0.15
   6   2   0    2.08    0.21
   6   2   0    1.53    0.25
  -7  -2   0    2.59    0.20
   7   2   0    2.33    0.17
   7   2   0    2.47    0.23
   7   2   0    2.88    0.30
  -8  -2   0   13.84    0.43
   8   2   0   13.80    0.47
   8   2   0   13.62    0.37
  -9  -2   0    6.35    0.39
   9   2   0    6.50    0.33
   9   2   0    6.47    0.44
 -10  -2   0    3.00    0.29
 -10  -2   0    3.20    0.37
  10   2   0    3.55    0.26
  10   2   0    3.61    0.34
 -11  -2   0   -0.03    0.32
 -11  -2   0    0.35    0.26
  11   2   0   -0.08    0.29
 -12  -2   0    5.29    0.49
 -12  -2   0    4.51    0.37
  12   2   0    4.10    0.40
 -13  -2   0   -0.27    0.40
  13   2   0    0.31    0.36
 -14  -2   0    2.74    0.53
  14   2   0    2.40    0.45
 -14   3   0    0.20    0.39
  13  -3   0    2.93    0.39
  13  -3   0    3.04    0.49
 -13   3   0    3.57    0.43
  12  -3   0    5.48    0.51
  12  -3   0    5.81    0.50
 -12   3   0    5.61    0.43
 -12   3   0    5.36    0.46
  11  -3   0    0.51    0.25
  11  -3   0    0.48    0.34
  10  -3   0    5.00    0.40
  10  -3   0    4.77    0.40
  10  -3   0    5.02    0.46
   9  -3   0    0.14    0.32
   9  -3   0    0.16    0.21
   9  -3   0    0.30    0.27
   9  -3   0   -0.52    0.18
   8  -3   0   20.84    0.48
   8  -3   0   20.00    0.49
   8  -3   0   20.15    0.59
   8  -3   0   19.51    0.66
   7  -3   0    7.89    0.31
   7  -3   0    7.60    0.33
   7  -3   0    7.04    0.41
   7  -3   0    7.34    0.47
   6  -3   0    1.52    0.28
   6  -3   0    2.10    0.17
   6  -3   0    1.76    0.23
   6  -3   0    1.98    0.19
   5  -3   0    0.70    0.19
   5  -3   0    0.93    0.26
   5  -3   0    0.61    0.14
   5  -3   0    0.86    0.17
   4  -3   0    1.71    0.26
   4  -3   0    2.20    0.17
   4  -3   0    1.85    0.19
   4  -3   0    1.90    0.14
   3  -3   0   50.91    0.79
   3  -3   0   50.63    0.93
  -3   3   0   50.90    0.73
   2  -3   0    6.96    0.25
  -2   3   0    6.70    0.22
  -2   3   0    7.13    0.17
   1  -3   0   26.94    0.43
   1  -3   0   26.33    0.48
  -1   3   0   25.73    0.42
  -1   3   0   27.35    0.40
   0  -3   0    0.20    0.11
   0  -3   0    0.23    0.11
   0   3   0    0.18    0.09
   0   3   0    0.14    0.09
  -1  -3   0    0.30    0.10
  -1  -3   0    0.00    0.12
   1   3   0    0.32    0.08
   1   3   0    0.23    0.10
  -2  -3   0   49.64    0.79
  -2  -3   0   51.54    0.80
   2   3   0   52.24    0.71
   2   3   0   50.37    0.76
  -3  -3   0    6.91    0.29
  -3  -3   0    6.64    0.22
   3   3   0    6.63    0.26
   3   3   0    6.67    0.18
  -4  -3   0   71.49    1.12
  -4  -3   0   72.11    1.11
   4   3   0   71.29    0.98
   4   3   0   69.87    1.07
  -5  -3   0    1.45    0.22
  -5  -3   0    1.22    0.15
   5   3   0    1.24    0.13
   5   3   0    1.35    0.19
  -6  -3   0    8.75    0.40
  -6  -3   0    9.29    0.31
   6   3   0    8.79    0.26
   6   3   0    8.89    0.37
  -7  -3   0    0.05    0.16
  -7  -3   0    0.11    0.22
   7   3   0    0.14    0.20
   7   3   0   -0.07    0.13
  -8  -3   0   28.38    0.62
  -8  -3   0   29.93    0.72
   8   3   0   29.85    0.54
   8   3   0   29.60    0.67
  -9  -3   0   18.38    0.64
  -9  -3   0   18.50    0.52
   9   3   0   18.60    0.57
   9   3   0   18.10    0.44
 -10  -3   0    1.25    0.26
 -10  -3   0    1.27    0.34
  10   3   0    1.49    0.31
 -11  -3   0    8.06    0.63
 -11  -3   0    7.89    0.49
  11   3   0    7.70    0.57
 -12  -3   0    0.25    0.39
  12   3   0   -0.13    0.34
 -13  -3   0    0.09    0.43
  13   3   0    0.09    0.37
 -14  -3   0    0.30    0.48
  14   3   0    0.31    0.41
  14  -4   0    1.79    0.51
 -14   4   0    0.91    0.42
  13  -4   0    5.78    0.55
 -13   4   0    6.79    0.53
 -13   4   0    5.03    0.47
  12  -4   0    0.40    0.37
  12  -4   0    0.90    0.30
 -12   4   0    0.71    0.29
  11  -4   0    0.45    0.33
  11  -4   0    0.26    0.40
  11  -4   0   -0.13    0.25
 -11   4   0   -0.07    0.24
  10  -4   0   -0.33    0.22
  10  -4   0    0.16    0.37
  10  -4   0    0.54    0.31
   9  -4   0    3.15    0.25
   9  -4   0    3.00    0.33
   9  -4   0    3.12    0.40
   8  -4   0   -0.17    0.23
   8  -4   0   -0.16    0.17
   8  -4   0   -0.09    0.28
   7  -4   0   20.83    0.66
   7  -4   0   19.57    0.55
   7  -4   0   20.95    0.45
   6  -4   0   11.36    0.41
   6  -4   0   10.43    0.52
   5  -4   0    2.26    0.22
   5  -4   0    1.83    0.30
  -5   4   0    1.96    0.14
   4  -4   0    8.35    0.31
   4  -4   0    8.05    0.45
  -4   4   0    8.08    0.28
  -4   4   0    8.29    0.22
   3  -4   0    0.01    0.22
   3  -4   0    0.11    0.14
  -3   4   0    0.14    0.13
  -3   4   0    0.22    0.09
   2  -4   0   29.94    0.56
   2  -4   0   29.86    0.51
  -2   4   0   30.03    0.49
  -2   4   0   30.91    0.46
   1  -4   0   24.17    0.48
   1  -4   0   25.90    0.44
  -1   4   0   26.41    0.40
  -1   4   0   24.86    0.42
   0  -4   0   12.66    0.31
   0  -4   0   12.49    0.31
   0   4   0   12.55    0.27
   0   4   0   12.72    0.27
  -1  -4   0   25.27    0.46
  -1  -4   0   24.64    0.46
   1   4   0   24.35    0.40
   1   4   0   24.92    0.43
  -2  -4   0   18.57    0.41
  -2  -4   0   18.12    0.36
   2   4   0   17.87    0.37
   2   4   0   18.37    0.32
  -3  -4   0   14.01    0.38
  -3  -4   0   14.24    0.32
   3   4   0   14.39    0.35
   3   4   0   14.61    0.27
  -4  -4   0    4.46    0.31
  -4  -4   0    4.56    0.22
   4   4   0    4.53    0.18
   4   4   0    4.58    0.28
  -5  -4   0   49.84    0.83
  -5  -4   0   50.11    0.89
   5   4   0   49.25    0.84
   5   4   0   49.12    0.73
  -6  -4   0    0.75    0.23
  -6  -4   0    0.99    0.16
   6   4   0    1.11    0.21
   6   4   0    0.84    0.13
  -7  -4   0    2.36    0.29
  -7  -4   0    2.04    0.20
   7   4   0    2.24    0.25
   7   4   0    1.74    0.16
  -8  -4   0    0.44    0.27
  -8  -4   0    0.07    0.18
   8   4   0   -0.20    0.23
   8   4   0    0.10    0.16
  -9  -4   0    1.48    0.31
  -9  -4   0    1.39    0.24
   9   4   0    1.18    0.29
   9   4   0    1.21    0.19
 -10  -4   0    5.25    0.42
 -10  -4   0    5.53    0.45
  10   4   0    5.74    0.40
 -11  -4   0    0.29    0.36
 -11  -4   0   -0.17    0.26
  11   4   0    0.32    0.32
 -12  -4   0    0.23    0.39
  12   4   0   -0.06    0.36
 -13  -4   0    0.27    0.46
  13   4   0    1.03    0.41
  14  -5   0    0.36    0.47
 -14   5   0    0.64    0.43
  13  -5   0    6.76    0.57
 -13   5   0    7.70    0.55
  12  -5   0    5.56    0.61
  12  -5   0    5.46    0.49
 -12   5   0    4.72    0.37
  11  -5   0    0.17    0.33
  11  -5   0   -0.04    0.43
 -11   5   0    0.17    0.25
  10  -5   0    1.65    0.42
  10  -5   0    1.88    0.34
 -10   5   0    1.75    0.26
   9  -5   0    1.46    0.30
   9  -5   0    1.36    0.37
  -9   5   0    1.77    0.24
   8  -5   0    4.99    0.42
   8  -5   0    4.78    0.41
  -8   5   0    4.67    0.34
   7  -5   0    6.05    0.52
   7  -5   0    6.63    0.39
  -7   5   0    5.91    0.27
  -7   5   0    6.36    0.33
   6  -5   0   16.92    0.46
   6  -5   0   16.12    0.62
  -6   5   0   15.84    0.35
  -6   5   0   16.60    0.42
   5  -5   0   19.55    0.46
   5  -5   0   18.65    0.61
  -5   5   0   18.49    0.36
  -5   5   0   19.29    0.43
   4  -5   0    0.11    0.15
   4  -5   0    0.00    0.28
  -4   5   0    0.04    0.10
  -4   5   0    0.03    0.14
   3  -5   0    0.53    0.20
   3  -5   0    1.28    0.16
  -3   5   0    1.31    0.11
  -3   5   0    1.23    0.15
   2  -5   0    2.69    0.20
   2  -5   0    2.95    0.18
  -2   5   0    3.06    0.21
  -2   5   0    2.84    0.16
   1  -5   0   50.65    0.86
   1  -5   0   52.52    0.79
  -1   5   0   50.70    0.76
  -1   5   0   53.05    0.75
   0  -5   0    6.88    0.28
   0  -5   0    6.42    0.28
   0   5   0    6.14    0.23
   0   5   0    6.71    0.23
  -1  -5   0   63.33    1.01
  -1  -5   0   62.93    0.97
   1   5   0   63.99    0.90
   1   5   0   64.69    0.94
  -2  -5   0   26.12    0.49
  -2  -5   0   25.12    0.51
   2   5   0   26.17    0.42
   2   5   0   26.49    0.48
  -3  -5   0    0.37    0.13
  -3  -5   0    0.12    0.17
   3   5   0    0.20    0.10
   3   5   0    0.08    0.15
  -4  -5   0   60.08    0.97
  -4  -5   0   60.91    1.00
   4   5   0   59.43    0.95
   4   5   0   60.57    0.85
  -5  -5   0    3.75    0.28
  -5  -5   0    3.38    0.25
   5   5   0    3.56    0.24
   5   5   0    3.11    0.20
  -6  -5   0   90.08    1.44
  -6  -5   0   91.31    1.47
   6   5   0   92.02    1.27
   6   5   0   90.23    1.40
  -7  -5   0    0.13    0.17
  -7  -5   0    0.55    0.25
   7   5   0    0.44    0.14
   7   5   0    0.28    0.23
  -8  -5   0    0.08    0.19
  -8  -5   0    0.16    0.28
   8   5   0    0.29    0.15
   8   5   0   -0.07    0.25
  -9  -5   0    0.80    0.23
  -9  -5   0    1.12    0.32
   9   5   0    0.48    0.29
 -10  -5   0    3.74    0.31
 -10  -5   0    3.82    0.42
  10   5   0    3.77    0.37
 -11  -5   0    2.47    0.42
  11   5   0    2.79    0.39
 -12  -5   0    0.51    0.41
  12   5   0    0.74    0.38
 -13  -5   0    1.74    0.50
  13   5   0    1.66    0.44
  13  -6   0    1.30    0.59
  13  -6   0    0.55    0.41
 -13   6   0   -0.20    0.32
  12  -6   0    0.45    0.52
  12  -6   0    0.40    0.37
 -12   6   0    0.33    0.29
  11  -6   0    1.68    0.49
  11  -6   0    1.22    0.35
 -11   6   0    1.61    0.25
 -11   6   0    1.84    0.29
  10  -6   0    0.00    0.39
  10  -6   0   -0.01    0.28
 -10   6   0    0.19    0.24
 -10   6   0    0.48    0.20
   9  -6   0    1.88    0.31
   9  -6   0    1.60    0.39
  -9   6   0    1.27    0.25
  -9   6   0    1.66    0.20
   8  -6   0    5.57    0.42
   8  -6   0    5.25    0.44
  -8   6   0    5.69    0.36
  -8   6   0    5.53    0.29
   7  -6   0    0.78    0.23
   7  -6   0    1.00    0.33
  -7   6   0    0.48    0.14
  -7   6   0    0.50    0.19
   6  -6   0   24.16    0.55
   6  -6   0   22.71    0.71
  -6   6   0   23.78    0.51
  -6   6   0   24.18    0.45
   5  -6   0    5.50    0.51
   5  -6   0    6.09    0.32
  -5   6   0    6.13    0.22
  -5   6   0    6.03    0.30
   4  -6   0   18.91    0.63
   4  -6   0   19.34    0.44
  -4   6   0   19.69    0.43
  -4   6   0   20.08    0.36
   3  -6   0   10.26    0.38
   3  -6   0    9.87    0.31
  -3   6   0    9.89    0.31
  -3   6   0   10.46    0.24
   2  -6   0    0.17    0.14
   2  -6   0    0.36    0.17
  -2   6   0    0.46    0.14
  -2   6   0    0.19    0.10
   1  -6   0    4.48    0.28
   1  -6   0    4.62    0.27
  -1   6   0    4.80    0.23
  -1   6   0    4.80    0.20
   0  -6   0    5.20    0.28
   0  -6   0    5.34    0.28
   0   6   0    5.05    0.23
   0   6   0    5.13    0.23
  -1  -6   0   29.73    0.56
  -1  -6   0   29.97    0.57
   1   6   0   30.23    0.52
   1   6   0   29.29    0.49
  -2  -6   0    1.94    0.17
  -2  -6   0    1.77    0.20
   2   6   0    1.90    0.18
   2   6   0    2.27    0.19
  -3  -6   0   18.80    0.47
  -3  -6   0   17.49    0.41
   3   6   0   18.28    0.44
   3   6   0   18.08    0.34
  -4  -6   0    2.44    0.25
  -4  -6   0    2.89    0.25
   4   6   0    2.64    0.19
   4   6   0    2.26    0.22
  -5  -6   0   17.72    0.42
  -5  -6   0   17.52    0.52
   5   6   0   17.98    0.47
   5   6   0   17.19    0.35
  -6  -6   0    0.82    0.25
  -6  -6   0    0.74    0.18
   6   6   0    1.52    0.24
   6   6   0    1.12    0.15
  -7  -6   0    5.64    0.33
  -7  -6   0    5.71    0.45
   7   6   0    5.80    0.42
   7   6   0    6.01    0.26
  -8  -6   0   24.26    0.58
  -8  -6   0   23.83    0.71
   8   6   0   23.59    0.47
   8   6   0   24.15    0.65
  -9  -6   0    4.05    0.40
  -9  -6   0    3.45    0.28
   9   6   0    3.51    0.35
 -10  -6   0    0.22    0.33
 -10  -6   0    0.45    0.27
  10   6   0    0.19    0.33
 -11  -6   0    0.44    0.38
  11   6   0   -0.41    0.34
 -12  -6   0    2.11    0.47
  12   6   0    1.15    0.40
 -13  -6   0    1.71    0.51
  13   6   0    2.71    0.47
  13  -7   0    0.18    0.59
 -13   7   0    0.40    0.32
  12  -7   0    1.92    0.59
  12  -7   0    1.17    0.39
 -12   7   0    1.48    0.33
  11  -7   0    0.07    0.48
  11  -7   0    0.42    0.34
 -11   7   0    0.80    0.29
  10  -7   0    2.70    0.47
  10  -7   0    2.39    0.35
 -10   7   0    2.18    0.24
 -10   7   0    2.30    0.29
   9  -7   0    0.83    0.29
   9  -7   0    0.94    0.40
  -9   7   0    1.03    0.25
  -9   7   0    1.00    0.19
   8  -7   0    5.11    0.42
   8  -7   0    4.81    0.46
  -8   7   0    5.31    0.30
  -8   7   0    4.61    0.36
   7  -7   0    3.32    0.28
   7  -7   0    3.18    0.40
  -7   7   0    3.00    0.25
  -7   7   0    2.82    0.19
   6  -7   0   11.74    0.42
   6  -7   0   11.31    0.61
  -6   7   0   12.13    0.40
  -6   7   0   11.29    0.30
   5  -7   0    3.29    0.39
   5  -7   0    2.99    0.23
  -5   7   0    2.74    0.20
  -5   7   0    2.84    0.23
   4  -7   0    1.33    0.19
   4  -7   0    1.13    0.31
  -4   7   0    1.21    0.19
  -4   7   0    1.12    0.12
   3  -7   0   10.02    0.40
   3  -7   0    9.75    0.33
  -3   7   0    9.84    0.33
  -3   7   0    9.80    0.25
   2  -7   0   15.85    0.44
   2  -7   0   16.30    0.40
  -2   7   0   15.88    0.32
  -2   7   0   15.88    0.38
   1  -7   0   20.91    0.45
   1  -7   0   20.60    0.49
  -1   7   0   21.08    0.39
  -1   7   0   20.69    0.42
   0  -7   0    5.44    0.29
   0  -7   0    4.97    0.31
   0   7   0    5.22    0.25
   0   7   0    5.25    0.25
  -1  -7   0    0.99    0.20
  -1  -7   0    1.05    0.18
   1   7   0    0.82    0.16
   1   7   0    1.03    0.15
  -2  -7   0    7.70    0.31
  -2  -7   0    7.86    0.35
   2   7   0    6.98    0.31
   2   7   0    7.36    0.26
  -3  -7   0    0.15    0.21
  -3  -7   0    0.12    0.16
   3   7   0    0.20    0.13
   3   7   0    0.40    0.18
  -4  -7   0    8.90    0.33
  -4  -7   0    8.33    0.39
   4   7   0    8.97    0.38
   4   7   0    8.35    0.26
  -5  -7   0    7.80    0.41
  -5  -7   0    8.25    0.33
   5   7   0    7.89    0.25
   5   7   0    7.84    0.39
  -6  -7   0   45.34    0.82
  -6  -7   0   44.71    0.90
   6   7   0   45.38    0.71
   6   7   0   45.23    0.86
  -7  -7   0    0.09    0.19
  -7  -7   0   -0.07    0.27
   7   7   0    0.01    0.15
   7   7   0    0.15    0.25
  -8  -7   0   15.35    0.62
  -8  -7   0   16.06    0.50
   8   7   0   14.70    0.57
  -9  -7   0    7.04    0.43
  -9  -7   0    6.46    0.56
   9   7   0    6.83    0.56
 -10  -7   0    0.11    0.35
  10   7   0    0.29    0.34
 -11  -7   0   -0.33    0.37
  11   7   0   -0.02    0.37
 -12  -7   0    0.54    0.41
  12   7   0    0.35    0.40
 -13  -7   0   -0.47    0.46
  13   7   0    0.05    0.44
  13  -8   0    2.64    0.69
 -13   8   0    2.74    0.40
  12  -8   0    0.94    0.57
 -12   8   0    0.97    0.32
  11  -8   0    0.49    0.50
  11  -8   0   -0.25    0.33
 -11   8   0    0.28    0.29
  10  -8   0    2.77    0.36
  10  -8   0    1.97    0.49
 -10   8   0    1.68    0.30
   9  -8   0   10.23    0.74
   9  -8   0    9.95    0.53
  -9   8   0   10.90    0.48
  -9   8   0    9.96    0.37
   8  -8   0   11.87    0.51
   8  -8   0   12.53    0.72
  -8   8   0   12.84    0.46
  -8   8   0   10.99    0.36
   7  -8   0    8.21    0.64
   7  -8   0    8.01    0.42
  -7   8   0    8.83    0.40
  -7   8   0    7.89    0.29
   6  -8   0    6.07    0.46
   6  -8   0    5.13    0.35
  -6   8   0    5.76    0.25
  -6   8   0    5.90    0.35
   5  -8   0    0.50    0.34
   5  -8   0    0.67    0.19
  -5   8   0    0.46    0.12
  -5   8   0    0.96    0.20
   4  -8   0   15.60    0.42
  -4   8   0   15.27    0.42
  -4   8   0   15.31    0.33
   3  -8   0    2.27    0.21
   3  -8   0    2.00    0.24
  -3   8   0    2.00    0.20
  -3   8   0    1.98    0.14
   2  -8   0   22.96    0.50
   2  -8   0   22.74    0.55
  -2   8   0   22.05    0.47
  -2   8   0   23.11    0.42
   1  -8   0   19.94    0.47
   1  -8   0   20.32    0.52
  -1   8   0   21.01    0.41
  -1   8   0   20.72    0.44
   0  -8   0   19.19    0.47
   0  -8   0   19.31    0.49
   0   8   0   19.69    0.42
   0   8   0   19.21    0.41
  -1  -8   0    0.10    0.20
  -1  -8   0    0.03    0.18
   1   8   0    0.37    0.15
   1   8   0   -0.16    0.16
  -2  -8   0    1.79    0.20
  -2  -8   0    1.23    0.22
   2   8   0    1.55    0.17
   2   8   0    1.15    0.19
  -3  -8   0   50.44    0.91
  -3  -8   0   50.38    0.88
   3   8   0   50.50    0.77
   3   8   0   50.77    0.85
  -4  -8   0   20.72    0.49
  -4  -8   0   20.20    0.55
   4   8   0   20.83    0.41
   4   8   0   21.57    0.52
  -5  -8   0    1.08    0.20
  -5  -8   0    1.73    0.28
   5   8   0    1.38    0.16
   5   8   0    0.85    0.24
  -6  -8   0   10.34    0.52
  -6  -8   0   10.61    0.39
   6   8   0   10.55    0.47
   6   8   0   10.79    0.31
  -7  -8   0   -0.05    0.28
  -7  -8   0    0.14    0.21
   7   8   0    0.14    0.17
   7   8   0    0.32    0.26
  -8  -8   0   29.33    0.80
  -8  -8   0   30.40    0.67
   8   8   0   29.10    0.75
  -9  -8   0    0.36    0.33
   9   8   0   -0.39    0.31
 -10  -8   0   16.16    0.72
  10   8   0   15.96    0.69
 -11  -8   0    0.74    0.42
  11   8   0    0.55    0.40
 -12  -8   0    0.12    0.45
  12   8   0   -0.22    0.42
  13   8   0    0.45    0.46
  13  -9   0    1.52    0.70
 -13   9   0    0.05    0.32
  12  -9   0    6.72    0.75
 -12   9   0    7.25    0.48
  11  -9   0    3.11    0.59
 -11   9   0    2.68    0.36
  10  -9   0    3.38    0.39
  10  -9   0    3.72    0.56
 -10   9   0    3.75    0.35
   9  -9   0    2.26    0.34
   9  -9   0    2.34    0.48
  -9   9   0    2.87    0.31
   8  -9   0    1.78    0.28
   8  -9   0    2.21    0.45
  -8   9   0    1.91    0.19
  -8   9   0    2.69    0.29
   7  -9   0   21.51    0.82
   7  -9   0   21.97    0.59
  -7   9   0   22.86    0.57
  -7   9   0   21.74    0.46
   6  -9   0    0.34    0.38
   6  -9   0    0.27    0.21
  -6   9   0    0.39    0.14
  -6   9   0    0.57    0.21
   5  -9   0    4.91    0.45
   5  -9   0    4.78    0.33
  -5   9   0    4.25    0.23
  -5   9   0    4.22    0.34
   4  -9   0    8.71    0.36
  -4   9   0    9.28    0.27
  -4   9   0    9.33    0.36
   3  -9   0    4.22    0.37
   3  -9   0    4.47    0.31
  -3   9   0    4.66    0.31
  -3   9   0    4.33    0.23
   2  -9   0    8.91    0.36
   2  -9   0    8.06    0.41
  -2   9   0    8.69    0.28
  -2   9   0    7.92    0.34
   1  -9   0   16.08    0.44
   1  -9   0   15.32    0.48
  -1   9   0   16.07    0.41
  -1   9   0   16.43    0.38
   0  -9   0    3.74    0.26
   0  -9   0    3.53    0.26
   0   9   0    3.65    0.27
   0   9   0    3.72    0.28
  -1  -9   0    1.39    0.22
  -1  -9   0    1.29    0.24
   1   9   0    1.18    0.18
   1   9   0    1.28    0.19
  -2  -9   0    0.00    0.19
  -2  -9   0    0.28    0.22
   2   9   0   -0.01    0.16
   2   9   0   -0.12    0.18
  -3  -9   0    0.98    0.25
  -3  -9   0    0.98    0.20
   3   9   0    1.08    0.21
   3   9   0    0.91    0.16
  -4  -9   0    9.49    0.46
  -4  -9   0    9.15    0.38
   4   9   0    9.18    0.41
   4   9   0    9.14    0.31
  -5  -9   0   52.61    0.93
  -5  -9   0   51.65    1.00
   5   9   0   50.81    0.80
   5   9   0   50.02    0.93
  -6  -9   0    0.44    0.30
  -6  -9   0    0.66    0.22
   6   9   0    0.48    0.17
   6   9   0   -0.09    0.26
  -7  -9   0   10.09    0.43
  -7  -9   0   10.26    0.59
   7   9   0   10.53    0.53
   7   9   0   10.11    0.35
  -8  -9   0    5.85    0.44
  -8  -9   0    6.02    0.46
   8   9   0    6.53    0.52
  -9  -9   0   -0.15    0.36
   9   9   0   -0.34    0.33
 -10  -9   0   -0.42    0.38
  10   9   0    0.17    0.37
 -11  -9   0    0.13    0.43
  11   9   0   -0.36    0.41
 -12  -9   0    0.67    0.50
  12   9   0    1.25    0.46
  12 -10   0    0.87    0.63
 -12  10   0    0.94    0.34
  11 -10   0    3.88    0.64
 -11  10   0    3.18    0.36
  10 -10   0    0.82    0.51
 -10  10   0    0.21    0.28
   9 -10   0    0.60    0.47
   9 -10   0    0.58    0.31
  -9  10   0    0.72    0.27
   8 -10   0    0.12    0.26
   8 -10   0    0.14    0.43
  -8  10   0    0.19    0.24
   7 -10   0    8.69    0.75
   7 -10   0    8.16    0.45
  -7  10   0    9.21    0.32
  -7  10   0    9.52    0.46
   6 -10   0   16.64    0.76
   6 -10   0   15.50    0.50
  -6  10   0   16.42    0.38
  -6  10   0   17.00    0.50
   5 -10   0    8.50    0.68
   5 -10   0    9.17    0.39
  -5  10   0    9.02    0.29
  -5  10   0    9.10    0.40
   4 -10   0    8.33    0.38
  -4  10   0    8.47    0.38
  -4  10   0    8.53    0.29
   3 -10   0   10.16    0.45
   3 -10   0   10.60    0.40
  -3  10   0   10.83    0.39
  -3  10   0   10.71    0.31
   2 -10   0    0.54    0.20
   2 -10   0    0.57    0.23
  -2  10   0    0.32    0.19
  -2  10   0    0.61    0.15
   1 -10   0    0.02    0.20
   1 -10   0   -0.30    0.21
  -1  10   0    0.15    0.16
  -1  10   0    0.17    0.18
   0 -10   0    2.36    0.25
   0 -10   0    2.58    0.25
   0  10   0    2.06    0.20
   0  10   0    2.37    0.21
  -1 -10   0   25.46    0.61
  -1 -10   0   24.68    0.59
   1  10   0   25.51    0.54
   1  10   0   24.79    0.51
  -2 -10   0    1.70    0.23
  -2 -10   0    1.88    0.27
   2  10   0    1.40    0.20
   2  10   0    0.98    0.21
  -3 -10   0    4.58    0.41
  -3 -10   0    6.00    0.37
   3  10   0    5.00    0.29
   3  10   0    5.49    0.36
  -4 -10   0    0.99    0.22
  -4 -10   0    1.03    0.28
   4  10   0    0.85    0.25
   4  10   0    0.97    0.18
  -5 -10   0    3.22    0.27
  -5 -10   0    3.53    0.35
   5  10   0    3.80    0.29
   5  10   0    3.57    0.31
  -6 -10   0   18.81    0.54
  -6 -10   0   18.64    0.67
   6  10   0   18.60    0.60
   6  10   0   19.13    0.44
  -7 -10   0   -0.05    0.24
  -7 -10   0   -0.01    0.32
   7  10   0   -0.13    0.29
  -8 -10   0    6.40    0.49
   8  10   0    6.42    0.55
  -9 -10   0   -0.54    0.37
   9  10   0   -0.05    0.35
 -10 -10   0    2.35    0.48
  10  10   0    2.41    0.44
 -11 -10   0    0.63    0.47
  11  10   0    0.32    0.43
 -12 -10   0    1.15    0.51
  12  10   0    1.36    0.49
  12 -11   0    1.01    0.65
 -12  11   0   -0.02    0.34
  11 -11   0    2.24    0.62
 -11  11   0    1.86    0.36
  10 -11   0    1.88    0.57
 -10  11   0    1.56    0.33
   9 -11   0    1.81    0.52
  -9  11   0    1.25    0.30
   8 -11   0    2.38    0.51
   8 -11   0    2.35    0.31
  -8  11   0    1.96    0.30
   7 -11   0    5.09    0.43
   7 -11   0    5.26    0.54
  -7  11   0    5.18    0.43
   6 -11   0    0.13    0.24
   6 -11   0    1.10    0.44
  -6  11   0    0.15    0.23
  -6  11   0    0.19    0.16
   5 -11   0   32.21    0.95
   5 -11   0   31.47    0.69
  -5  11   0   31.25    0.68
  -5  11   0   32.37    0.58
   4 -11   0   22.01    0.55
  -4  11   0   21.58    0.45
  -4  11   0   22.02    0.55
   3 -11   0   11.31    0.49
   3 -11   0   11.94    0.44
  -3  11   0   12.03    0.35
  -3  11   0   11.88    0.43
   2 -11   0    6.76    0.39
   2 -11   0    5.33    0.42
  -2  11   0    6.29    0.30
  -2  11   0    5.77    0.35
   1 -11   0    1.84    0.27
   1 -11   0    1.96    0.25
  -1  11   0    2.14    0.23
  -1  11   0    1.98    0.20
   0 -11   0   18.58    0.54
   0 -11   0   18.59    0.54
   0  11   0   18.06    0.47
   0  11   0   17.69    0.47
  -1 -11   0    5.18    0.39
  -1 -11   0    4.98    0.40
   1  11   0    5.43    0.36
   1  11   0    4.84    0.33
  -2 -11   0   24.74    0.61
  -2 -11   0   24.19    0.66
   2  11   0   24.76    0.58
   2  11   0   24.61    0.53
  -3 -11   0    8.20    0.43
  -3 -11   0    8.77    0.48
   3  11   0    7.67    0.34
   3  11   0    8.54    0.43
  -4 -11   0    5.05    0.38
  -4 -11   0    4.38    0.30
   4  11   0    4.40    0.32
   4  11   0    4.54    0.32
  -5 -11   0    2.12    0.35
  -5 -11   0    2.17    0.27
   5  11   0    1.93    0.30
   5  11   0    2.25    0.22
  -6 -11   0    0.69    0.33
  -6 -11   0   -0.43    0.24
   6  11   0    0.05    0.19
   6  11   0    0.10    0.29
  -7 -11   0    6.02    0.45
  -7 -11   0    5.81    0.46
   7  11   0    5.23    0.41
  -8 -11   0   -0.06    0.36
   8  11   0    0.13    0.34
  -9 -11   0    0.29    0.40
   9  11   0    0.53    0.38
 -10 -11   0    1.09    0.44
  10  11   0    0.35    0.42
 -11 -11   0    0.32    0.46
  11  11   0   -0.64    0.43
  12 -12   0    0.44    0.67
 -12  12   0    0.12    0.36
  11 -12   0    2.98    0.67
 -11  12   0    1.88    0.37
  10 -12   0   -0.02    0.56
 -10  12   0    0.37    0.31
   9 -12   0    0.24    0.53
  -9  12   0    0.66    0.30
   8 -12   0    7.26    0.64
  -8  12   0    6.68    0.49
   7 -12   0   12.22    0.82
  -7  12   0   12.40    0.53
   6 -12   0    3.47    0.51
   6 -12   0    3.23    0.30
  -6  12   0    3.31    0.32
   5 -12   0    0.37    0.24
   5 -12   0    0.05    0.43
  -5  12   0    0.37    0.17
  -5  12   0    0.50    0.24
   4 -12   0    8.62    0.44
  -4  12   0    8.55    0.44
  -4  12   0    8.99    0.33
   3 -12   0   11.43    0.46
   3 -12   0   11.68    0.53
  -3  12   0   11.88    0.37
  -3  12   0   11.68    0.47
   2 -12   0    1.22    0.26
   2 -12   0    1.12    0.28
  -2  12   0    0.94    0.23
  -2  12   0    0.84    0.19
   1 -12   0    4.69    0.33
   1 -12   0    5.52    0.44
  -1  12   0    4.96    0.36
  -1  12   0    5.46    0.33
   0 -12   0    1.82    0.28
   0 -12   0    1.58    0.28
   0  12   0    1.28    0.23
   0  12   0    1.47    0.23
  -1 -12   0    3.73    0.33
  -1 -12   0    3.57    0.31
   1  12   0    3.63    0.27
   1  12   0    4.12    0.36
  -2 -12   0    6.05    0.50
  -2 -12   0    5.50    0.43
   2  12   0    5.94    0.41
   2  12   0    5.53    0.38
  -3 -12   0    0.80    0.26
  -3 -12   0    1.04    0.31
   3  12   0    0.89    0.22
   3  12   0    0.92    0.27
  -4 -12   0   16.99    0.64
  -4 -12   0   16.87    0.55
   4  12   0   16.54    0.47
   4  12   0   17.06    0.59
  -5 -12   0   -0.17    0.25
  -5 -12   0    0.26    0.33
   5  12   0    0.14    0.21
   5  12   0   -0.07    0.29
  -6 -12   0    3.31    0.42
  -6 -12   0    4.17    0.33
   6  12   0    3.72    0.37
  -7 -12   0   -0.18    0.35
   7  12   0    0.53    0.34
  -8 -12   0   -0.10    0.39
   8  12   0    0.56    0.37
  -9 -12   0    3.19    0.50
   9  12   0    3.17    0.45
 -10 -12   0    0.51    0.47
  10  12   0    1.21    0.45
 -11 -12   0    2.45    0.56
  11  12   0    0.96    0.48
  11 -13   0    0.87    0.66
 -11  13   0    0.67    0.36
  10 -13   0    0.70    0.60
 -10  13   0    0.76    0.33
   9 -13   0    1.87    0.58
  -9  13   0    1.59    0.35
   8 -13   0    0.76    0.53
  -8  13   0   -0.07    0.29
   7 -13   0    3.12    0.55
  -7  13   0    2.38    0.32
   6 -13   0    0.74    0.48
  -6  13   0    0.53    0.27
   5 -13   0    1.41    0.28
   5 -13   0    0.02    0.46
  -5  13   0    0.93    0.27
   4 -13   0    0.02    0.32
   4 -13   0    0.51    0.27
  -4  13   0   -0.18    0.25
  -4  13   0    0.09    0.19
   3 -13   0    3.80    0.35
   3 -13   0    3.29    0.31
  -3  13   0    3.35    0.24
  -3  13   0    3.16    0.30
   2 -13   0    3.29    0.31
   2 -13   0    4.56    0.36
  -2  13   0    3.97    0.26
  -2  13   0    3.54    0.30
   1 -13   0    4.30    0.36
   1 -13   0    4.54    0.34
  -1  13   0    4.47    0.38
  -1  13   0    4.04    0.30
   0 -13   0    0.33    0.29
   0 -13   0    0.24    0.28
   0  13   0    0.08    0.23
   0  13   0    0.04    0.22
  -1 -13   0    7.41    0.52
  -1 -13   0    7.62    0.49
   1  13   0    7.99    0.43
   1  13   0    8.21    0.43
  -2 -13   0    1.68    0.30
  -2 -13   0    1.71    0.34
   2  13   0    1.37    0.28
   2  13   0    1.24    0.25
  -3 -13   0    4.63    0.41
  -3 -13   0    4.10    0.34
   3  13   0    4.13    0.35
   3  13   0    4.20    0.30
  -4 -13   0    0.50    0.34
  -4 -13   0    0.40    0.27
   4  13   0    0.58    0.24
   4  13   0    0.50    0.30
  -5 -13   0    8.25    0.50
  -5 -13   0    8.19    0.61
   5  13   0    8.37    0.54
   5  13   0    7.88    0.42
  -6 -13   0    0.91    0.30
  -6 -13   0    0.10    0.36
   6  13   0    0.74    0.34
  -7 -13   0   -0.01    0.40
   7  13   0    0.03    0.36
  -8 -13   0    0.27    0.42
   8  13   0    0.09    0.39
  -9 -13   0    0.28    0.47
   9  13   0    0.37    0.43
 -10 -13   0    4.14    0.58
  10  13   0    4.87    0.54
  10 -14   0    4.46    0.72
 -10  14   0    2.42    0.39
   9 -14   0    2.45    0.63
  -9  14   0    2.28    0.37
   8 -14   0    1.84    0.60
  -8  14   0    1.34    0.33
   7 -14   0    3.99    0.61
  -7  14   0    3.43    0.37
   6 -14   0    7.97    0.65
  -6  14   0    8.53    0.53
   5 -14   0   10.25    0.87
  -5  14   0   12.56    0.55
   4 -14   0    1.62    0.30
   4 -14   0    0.94    0.39
  -4  14   0    1.11    0.29
   3 -14   0    3.71    0.38
   3 -14   0    3.32    0.33
  -3  14   0    3.82    0.34
  -3  14   0    4.34    0.37
   2 -14   0    0.07    0.29
   2 -14   0    0.02    0.30
  -2  14   0    0.10    0.26
  -2  14   0   -0.10    0.22
   1 -14   0    2.06    0.33
   1 -14   0    2.15    0.35
  -1  14   0    3.08    0.31
  -1  14   0    2.62    0.27
   0 -14   0    3.11    0.36
   0 -14   0    3.28    0.36
   0  14   0    3.02    0.31
   0  14   0    2.98    0.29
  -1 -14   0    2.10    0.34
  -1 -14   0    2.16    0.36
   1  14   0    1.80    0.29
   1  14   0    1.33    0.28
  -2 -14   0    4.23    0.37
  -2 -14   0    3.00    0.40
   2  14   0    3.08    0.31
   2  14   0    2.69    0.32
  -3 -14   0    2.64    0.40
  -3 -14   0    3.71    0.36
   3  14   0    2.74    0.30
   3  14   0    3.02    0.35
  -4 -14   0    2.98    0.41
  -4 -14   0    3.42    0.35
   4  14   0    3.29    0.37
   4  14   0    3.15    0.31
  -5 -14   0    1.02    0.31
  -5 -14   0    0.89    0.38
   5  14   0    0.47    0.34
  -6 -14   0    2.83    0.45
   6  14   0    2.98    0.40
  -7 -14   0    2.30    0.47
   7  14   0    2.40    0.43
  -8 -14   0    0.12    0.46
   8  14   0    0.66    0.42
  -9 -14   0    1.23    0.50
   9  14   0    1.43    0.47
 -10 -14   0   -0.55    0.51
  10  14   0   -0.04    0.48
  10 -15   0    0.30    0.67
 -10  15   0    0.47    0.36
   9 -15   0    1.54    0.65
  -9  15   0    2.48    0.39
   8 -15   0    0.46    0.61
  -8  15   0    0.81    0.34
   7 -15   0    2.70    0.62
  -7  15   0    3.00    0.38
   6 -15   0    4.18    0.62
  -6  15   0    4.78    0.41
   5 -15   0    1.80    0.56
  -5  15   0    2.65    0.36
   4 -15   0    0.11    0.41
  -4  15   0    0.46    0.30
   3 -15   0    6.36    0.50
   3 -15   0    6.39    0.58
  -3  15   0    7.61    0.54
   2 -15   0    3.51    0.37
   2 -15   0    3.27    0.40
  -2  15   0    3.69    0.35
  -2  15   0    4.28    0.31
   1 -15   0    1.59    0.36
   1 -15   0    1.68    0.34
  -1  15   0    1.56    0.32
  -1  15   0    1.25    0.27
   0 -15   0   -0.07    0.33
   0 -15   0    0.87    0.35
   0  15   0    0.00    0.28
   0  15   0    0.40    0.27
  -1 -15   0   -0.13    0.32
  -1 -15   0    0.38    0.35
   1  15   0   -0.22    0.28
   1  15   0    0.13    0.28
  -2 -15   0   -0.23    0.32
  -2 -15   0    0.53    0.37
   2  15   0    0.23    0.28
   2  15   0   -0.14    0.30
  -3 -15   0    1.05    0.39
  -3 -15   0    0.87    0.33
   3  15   0    0.18    0.28
   3  15   0    0.54    0.33
  -4 -15   0    2.49    0.35
  -4 -15   0    2.13    0.43
   4  15   0    2.03    0.31
   4  15   0    1.70    0.38
  -5 -15   0    4.74    0.49
  -5 -15   0    4.69    0.40
   5  15   0    4.96    0.44
  -6 -15   0    1.56    0.45
   6  15   0    2.32    0.42
  -7 -15   0   -0.35    0.46
   7  15   0    0.33    0.42
  -8 -15   0    0.92    0.49
   8  15   0    0.64    0.44
  -9 -15   0    1.64    0.55
   9  15   0    1.18    0.49
   9 -16   0    2.31    0.70
  -9  16   0    1.45    0.42
   8 -16   0    1.00    0.65
  -8  16   0    0.27    0.39
   7 -16   0    0.72    0.62
  -7  16   0    0.59    0.38
   6 -16   0    0.71    0.60
  -6  16   0    0.61    0.36
  -5  16   0   12.33    0.64
   4 -16   0    2.14    0.48
  -4  16   0    2.56    0.38
   3 -16   0    4.16    0.46
  -3  16   0    3.83    0.38
   2 -16   0    5.54    0.43
   2 -16   0    6.24    0.49
  -2  16   0    5.43    0.41
   1 -16   0    6.00    0.47
   1 -16   0    6.55    0.58
  -1  16   0    6.46    0.55
  -1  16   0    6.32    0.48
   0 -16   0    0.49    0.36
   0 -16   0    0.11    0.35
   0  16   0    0.11    0.30
   0  16   0   -0.18    0.28
  -1 -16   0    6.72    0.49
  -1 -16   0    8.88    0.64
   1  16   0    7.52    0.55
   1  16   0    8.27    0.55
  -2 -16   0    9.93    0.68
  -2 -16   0   10.64    0.63
   2  16   0   11.56    0.55
   2  16   0   11.28    0.61
  -3 -16   0    5.08    0.44
  -3 -16   0    4.56    0.48
   3  16   0    4.46    0.41
   3  16   0    4.82    0.37
  -4 -16   0    1.26    0.37
  -4 -16   0    0.37    0.42
   4  16   0    0.87    0.34
   4  16   0    0.96    0.38
  -5 -16   0   -0.43    0.44
   5  16   0   -0.19    0.38
  -6 -16   0    1.03    0.48
   6  16   0    1.72    0.44
  -7 -16   0    4.72    0.57
   7  16   0    3.83    0.50
  -8 -16   0   -0.29    0.51
   8  16   0    0.07    0.47
   8 -17   0    1.99    0.72
  -8  17   0    2.29    0.44
   7 -17   0    0.71    0.65
  -7  17   0    0.11    0.38
   6 -17   0    1.12    0.65
  -6  17   0    0.25    0.37
   5 -17   0    2.05    0.65
  -5  17   0    2.44    0.40
  -4  17   0    7.46    0.60
   3 -17   0    7.47    0.57
  -3  17   0    7.28    0.59
   2 -17   0    6.69    0.53
  -2  17   0    6.97    0.46
   1 -17   0   15.84    0.78
   1 -17   0   13.83    0.70
  -1  17   0   14.69    0.67
   0 -17   0    0.75    0.39
   0 -17   0    1.10    0.42
   0  17   0    0.69    0.33
   0  17   0    0.41    0.34
  -1 -17   0    0.84    0.40
  -1 -17   0   -0.10    0.39
   1  17   0    0.37    0.34
   1  17   0   -0.12    0.33
  -2 -17   0    3.40    0.43
  -2 -17   0    1.71    0.45
   2  17   0    2.41    0.40
   2  17   0    2.63    0.37
  -3 -17   0   16.66    0.75
  -3 -17   0   16.81    0.83
   3  17   0   18.48    0.65
   3  17   0   16.66    0.71
  -4 -17   0    1.14    0.48
  -4 -17   0    1.33    0.42
   4  17   0    1.81    0.42
  -5 -17   0    0.56    0.48
   5  17   0    0.72    0.42
  -6 -17   0   -0.01    0.49
   6  17   0    0.44    0.44
  -7 -17   0   -0.26    0.51
   7  17   0    0.30    0.47
   7 -18   0    3.01    0.74
  -7  18   0    2.68    0.46
   6 -18   0    1.37    0.69
  -6  18   0    0.39    0.41
   5 -18   0    0.55    0.65
  -5  18   0    0.21    0.40
   4 -18   0    1.32    0.58
  -4  18   0    0.82    0.39
   3 -18   0    4.23    0.55
  -3  18   0    3.91    0.45
   2 -18   0    0.27    0.44
  -2  18   0    0.15    0.37
   1 -18   0    0.73    0.45
  -1  18   0   -0.29    0.36
   0 -18   0    1.66    0.46
   0 -18   0    1.38    0.42
   0  18   0    1.92    0.39
  -1 -18   0    5.41    0.51
  -1 -18   0    6.02    0.52
   1  18   0    5.91    0.45
   1  18   0    5.16    0.43
  -2 -18   0    2.20    0.47
  -2 -18   0    2.75    0.46
   2  18   0    2.02    0.39
   2  18   0    2.21    0.41
  -3 -18   0    0.41    0.47
  -3 -18   0    0.16    0.40
   3  18   0    0.70    0.38
   3  18   0    0.01    0.41
  -4 -18   0    2.53    0.53
   4  18   0    3.79    0.47
  -5 -18   0    1.57    0.53
   5  18   0    1.45    0.46
  -6 -18   0    0.20    0.54
   6  18   0    0.08    0.47
   6 -19   0    3.53    0.78
   5 -19   0    0.81    0.70
  -5  19   0    0.58    0.42
   4 -19   0    0.45    0.62
  -4  19   0   -0.40    0.41
   3 -19   0    1.16    0.57
  -3  19   0    0.95    0.43
   2 -19   0    1.55    0.51
  -2  19   0    1.66    0.43
   1 -19   0    8.12    0.79
  -1  19   0    6.26    0.50
   0 -19   0    1.53    0.48
   0  19   0    0.98    0.40
  -1 -19   0    5.08    0.54
   1  19   0    4.82    0.46
  -2 -19   0   -0.12    0.46
  -2 -19   0    0.37    0.46
   2  19   0   -0.38    0.38
   2  19   0    0.42    0.40
  -3 -19   0    1.55    0.53
   3  19   0    1.55    0.45
  -4 -19   0   -0.15    0.51
   4  19   0   -0.53    0.44
   3 -20   0    0.77    0.61
  -3  20   0    0.42    0.45
   2 -20   0   -0.48    0.52
  -2  20   0   -0.81    0.42
   1 -20   0    0.83    0.51
  -1  20   0    0.48    0.43
   0 -20   0    2.62    0.54
   0  20   0    1.25    0.44
  -1 -20   0    4.61    0.56
   1  20   0    3.53    0.47
  -2 -20   0    1.25    0.51
   0  20  -1    0.41    0.43
   0 -20   1    0.24    0.51
  -1  20  -1    0.49    0.44
   1 -20   1    0.43    0.52
  -2  20  -1    0.13    0.43
   2 -20   1    0.71    0.53
   3  19  -1    3.74    0.50
  -3 -19   1    2.96    0.54
  -3 -19   1    3.55    0.53
   2  19  -1    1.11    0.43
  -2 -19   1    1.90    0.49
   1  19  -1    1.51    0.42
   1  19  -1    0.65    0.42
  -1 -19   1    2.73    0.51
   0  19  -1    0.35    0.40
   0 -19   1   -0.07    0.48
  -1  19  -1    3.77    0.46
   1 -19   1    4.01    0.55
  -2  19  -1    2.82    0.45
   2 -19   1    2.86    0.54
  -3  19  -1    4.51    0.49
   3 -19   1    4.53    0.58
  -4  19  -1    2.56    0.46
   4 -19   1    1.75    0.61
  -5  19  -1    0.03    0.44
   5 -19   1   -0.65    0.67
   5  18  -1    0.57    0.46
  -5 -18   1    0.82    0.53
   4  18  -1    0.27    0.44
  -4 -18   1    0.62    0.50
   3  18  -1    3.23    0.45
  -3 -18   1    2.52    0.50
  -3 -18   1    1.47    0.46
   2  18  -1    3.67    0.41
   2  18  -1    2.95    0.44
  -2 -18   1    2.00    0.48
  -2 -18   1    3.83    0.49
   1  18  -1    0.52    0.37
   1  18  -1    0.33    0.36
  -1 -18   1    1.39    0.45
   0  18  -1    1.33    0.38
   0  18  -1    0.49    0.37
   0 -18   1    0.90    0.46
  -1  18  -1    1.14    0.39
   1 -18   1    1.90    0.47
  -2  18  -1    0.28    0.39
   2 -18   1    0.85    0.46
  -3  18  -1    2.96    0.44
   3 -18   1    4.29    0.54
  -4  18  -1    1.04    0.41
   4 -18   1    0.59    0.54
  -5  18  -1    8.31    0.69
  -6  18  -1    0.43    0.42
   6 -18   1    1.31    0.68
  -7  18  -1    0.30    0.43
   7 -18   1    1.15    0.72
   6  17  -1    1.06    0.46
  -6 -17   1   -0.08    0.50
   5  17  -1    6.35    0.53
  -5 -17   1    5.71    0.59
   4  17  -1    0.35    0.42
  -4 -17   1    1.07    0.41
  -4 -17   1    0.42    0.45
   3  17  -1    0.05    0.38
  -3 -17   1   -1.53    0.42
  -3 -17   1   -0.02    0.41
   2  17  -1   -0.20    0.36
   2  17  -1    0.24    0.33
  -2 -17   1   -0.60    0.39
  -2 -17   1   -0.43    0.40
   1  17  -1   12.65    0.63
   1  17  -1   13.37    0.65
  -1 -17   1   12.10    0.72
  -1 -17   1   14.43    0.76
   0  17  -1    7.23    0.61
   0  17  -1    8.20    0.59
   0 -17   1    9.13    0.71
   0 -17   1    7.77    0.65
  -1  17  -1    0.53    0.32
  -1  17  -1    0.24    0.35
   1 -17   1    0.15    0.41
  -2  17  -1    0.65    0.36
   2 -17   1    0.85    0.43
  -3  17  -1    7.97    0.62
   3 -17   1    7.09    0.57
  -4  17  -1    0.20    0.37
   4 -17   1   -0.17    0.45
  -5  17  -1    0.44    0.39
   5 -17   1    0.27    0.56
  -6  17  -1    1.14    0.39
   6 -17   1    1.39    0.64
  -7  17  -1    3.84    0.47
   7 -17   1    4.72    0.75
  -8  17  -1   -1.04    0.40
   8 -17   1    0.81    0.70
   8  16  -1   -0.27    0.48
  -8 -16   1   -1.00    0.52
   7  16  -1    0.16    0.45
  -7 -16   1    0.37    0.51
   6  16  -1    3.87    0.48
  -6 -16   1    3.37    0.53
   5  16  -1    0.11    0.40
  -5 -16   1   -0.39    0.43
   4  16  -1    9.83    0.67
  -4 -16   1   10.10    0.77
  -4 -16   1   11.02    0.66
   3  16  -1   -0.15    0.31
   3  16  -1    0.08    0.36
  -3 -16   1    0.29    0.41
  -3 -16   1    1.00    0.38
   2  16  -1    1.41    0.32
   2  16  -1    1.46    0.36
  -2 -16   1    1.77    0.40
  -2 -16   1    1.46    0.41
   1  16  -1    2.20    0.34
   1  16  -1    2.06    0.36
  -1 -16   1    2.01    0.41
  -1 -16   1    1.94    0.40
   0  16  -1    0.63    0.32
   0  16  -1    0.98    0.32
   0 -16   1    1.10    0.38
   0 -16   1    0.84    0.37
  -1  16  -1    6.29    0.42
  -1  16  -1    6.56    0.50
   1 -16   1    6.59    0.58
   1 -16   1    6.89    0.66
  -2  16  -1    1.78    0.32
  -2  16  -1    1.96    0.35
   2 -16   1    1.76    0.42
  -3  16  -1    4.78    0.41
   3 -16   1    5.28    0.48
  -4  16  -1    1.23    0.36
   4 -16   1    1.29    0.43
  -5  16  -1    0.47    0.35
   5 -16   1    0.99    0.52
  -6  16  -1    4.93    0.44
   6 -16   1    4.03    0.67
  -7  16  -1    0.49    0.38
   7 -16   1    0.47    0.63
  -8  16  -1    8.49    0.64
   8 -16   1    7.74    0.79
  -9  16  -1    1.38    0.40
   9 -16   1    1.18    0.69
   8  15  -1   -0.06    0.46
  -8 -15   1    0.53    0.50
   7  15  -1    1.78    0.45
  -7 -15   1    1.58    0.50
   6  15  -1   -0.56    0.39
  -6 -15   1   -1.03    0.43
   5  15  -1    3.29    0.43
  -5 -15   1    2.81    0.46
  -5 -15   1    3.11    0.39
   4  15  -1    0.04    0.35
  -4 -15   1    0.32    0.39
  -4 -15   1    0.03    0.34
   3  15  -1   12.77    0.62
   3  15  -1   11.85    0.53
  -3 -15   1   14.70    0.66
  -3 -15   1   12.01    0.70
   2  15  -1   18.16    0.65
   2  15  -1   16.66    0.59
  -2 -15   1   17.34    0.72
  -2 -15   1   18.75    0.71
   1  15  -1   -0.25    0.28
   1  15  -1   -0.08    0.30
  -1 -15   1    0.12    0.35
  -1 -15   1   -0.59    0.33
   0  15  -1    0.12    0.28
   0  15  -1    0.05    0.29
   0 -15   1    0.10    0.34
   0 -15   1   -0.03    0.33
  -1  15  -1    1.53    0.30
  -1  15  -1    0.93    0.31
   1 -15   1    1.79    0.37
   1 -15   1    0.76    0.32
  -2  15  -1    0.47    0.30
  -2  15  -1    0.77    0.26
   2 -15   1    0.94    0.31
   2 -15   1    0.14    0.35
  -3  15  -1    3.61    0.31
  -3  15  -1    4.04    0.37
   3 -15   1    3.42    0.42
  -4  15  -1    2.57    0.36
   4 -15   1    1.90    0.41
  -5  15  -1   15.32    0.63
  -6  15  -1    1.53    0.34
   6 -15   1    1.37    0.58
  -7  15  -1    1.37    0.35
   7 -15   1    0.54    0.60
  -8  15  -1    1.47    0.35
   8 -15   1    1.06    0.63
  -9  15  -1    2.51    0.39
   9 -15   1    4.94    0.74
 -10  15  -1    1.18    0.38
  10 -15   1    1.00    0.69
   9  14  -1    1.49    0.48
  -9 -14   1    0.94    0.52
   8  14  -1    3.59    0.49
  -8 -14   1    3.35    0.54
   7  14  -1    0.56    0.41
  -7 -14   1    0.36    0.43
   6  14  -1    0.98    0.39
  -6 -14   1    0.33    0.33
  -6 -14   1    0.64    0.41
   5  14  -1    1.70    0.38
  -5 -14   1    1.07    0.41
  -5 -14   1    2.23    0.35
   4  14  -1    2.82    0.30
   4  14  -1    3.69    0.38
  -4 -14   1    2.66    0.42
  -4 -14   1    2.69    0.36
   3  14  -1   -0.46    0.30
   3  14  -1   -0.77    0.24
  -3 -14   1    0.15    0.31
  -3 -14   1   -0.66    0.33
   2  14  -1    0.36    0.29
   2  14  -1    0.37    0.26
  -2 -14   1    0.24    0.34
  -2 -14   1   -0.09    0.31
   1  14  -1    0.47    0.26
   1  14  -1    0.39    0.28
  -1 -14   1    0.44    0.32
  -1 -14   1    0.09    0.32
   0  14  -1    8.71    0.48
   0  14  -1    7.94    0.48
   0 -14   1    8.40    0.56
   0 -14   1    8.32    0.57
  -1  14  -1    1.40    0.28
  -1  14  -1    1.65    0.29
   1 -14   1    1.32    0.32
   1 -14   1    1.72    0.35
  -2  14  -1    2.67    0.28
  -2  14  -1    2.32    0.31
   2 -14   1    2.49    0.36
   2 -14   1    2.67    0.33
  -3  14  -1    1.61    0.25
  -3  14  -1    1.97    0.31
   3 -14   1    1.43    0.29
   3 -14   1    1.76    0.35
  -4  14  -1    6.91    0.40
  -4  14  -1    6.16    0.48
   4 -14   1    6.85    0.60
  -5  14  -1    0.89    0.29
   5 -14   1    0.39    0.41
  -6  14  -1    2.31    0.33
   6 -14   1    1.80    0.56
  -7  14  -1    1.68    0.33
   7 -14   1    2.06    0.58
  -8  14  -1    0.15    0.32
   8 -14   1    0.73    0.59
  -9  14  -1   -0.23    0.32
   9 -14   1    0.67    0.61
 -10  14  -1   -0.21    0.34
  10 -14   1    0.21    0.64
  10  13  -1    1.16    0.49
 -10 -13   1    0.45    0.52
   9  13  -1    0.24    0.44
  -9 -13   1   -0.10    0.47
   8  13  -1    2.60    0.45
  -8 -13   1    2.89    0.50
   7  13  -1    3.76    0.44
  -7 -13   1    3.18    0.47
   6  13  -1    0.58    0.35
  -6 -13   1    0.46    0.39
  -6 -13   1    0.41    0.30
   5  13  -1    4.00    0.40
  -5 -13   1    3.73    0.36
  -5 -13   1    3.67    0.43
   4  13  -1   -0.41    0.30
   4  13  -1    0.07    0.23
  -4 -13   1   -0.11    0.34
  -4 -13   1    0.64    0.30
   3  13  -1    4.33    0.36
   3  13  -1    4.47    0.31
  -3 -13   1    4.45    0.36
  -3 -13   1    4.43    0.40
   2  13  -1    7.54    0.48
   2  13  -1    6.90    0.42
  -2 -13   1    7.46    0.55
  -2 -13   1    7.39    0.50
   1  13  -1   15.42    0.53
   1  13  -1   15.76    0.49
  -1 -13   1   15.85    0.59
  -1 -13   1   14.39    0.59
   0  13  -1   -0.21    0.24
   0  13  -1    0.01    0.24
   0 -13   1    0.20    0.29
   0 -13   1    0.47    0.29
  -1  13  -1    1.24    0.24
  -1  13  -1    0.87    0.25
   1 -13   1    0.92    0.30
   1 -13   1    1.15    0.29
  -2  13  -1    0.16    0.22
  -2  13  -1    0.33    0.25
   2 -13   1    0.07    0.28
   2 -13   1    0.29    0.26
  -3  13  -1    4.91    0.36
  -3  13  -1    5.19    0.43
   3 -13   1    5.25    0.41
   3 -13   1    4.73    0.39
  -4  13  -1    1.57    0.22
  -4  13  -1    1.15    0.28
   4 -13   1    1.31    0.33
   4 -13   1    1.69    0.28
  -5  13  -1    4.26    0.36
  -5  13  -1    4.27    0.35
  -6  13  -1    0.01    0.27
   6 -13   1   -0.46    0.48
  -7  13  -1    1.99    0.32
   7 -13   1    1.98    0.55
  -8  13  -1    0.55    0.30
   8 -13   1    0.98    0.55
  -9  13  -1    0.93    0.32
   9 -13   1    1.92    0.61
 -10  13  -1    2.14    0.36
  10 -13   1    3.70    0.68
 -11  13  -1    1.70    0.38
  11 -13   1    3.28    0.71
  10  12  -1    6.17    0.54
 -10 -12   1    6.25    0.62
   9  12  -1    1.38    0.43
  -9 -12   1    1.28    0.46
   8  12  -1   -0.23    0.38
  -8 -12   1    0.10    0.41
   7  12  -1    0.02    0.34
  -7 -12   1   -0.09    0.29
  -7 -12   1   -0.14    0.37
   6  12  -1   11.06    0.59
  -6 -12   1   10.26    0.65
  -6 -12   1   10.27    0.52
   5  12  -1    1.53    0.33
   5  12  -1    1.29    0.23
  -5 -12   1    1.60    0.30
  -5 -12   1    1.37    0.37
   4  12  -1    2.94    0.26
   4  12  -1    2.78    0.33
  -4 -12   1    3.24    0.37
  -4 -12   1    2.84    0.31
   3  12  -1    0.92    0.23
   3  12  -1    1.24    0.28
  -3 -12   1    1.26    0.31
  -3 -12   1    1.05    0.28
   2  12  -1    2.38    0.28
   2  12  -1    2.45    0.25
  -2 -12   1    1.98    0.29
  -2 -12   1    2.16    0.32
   1  12  -1   13.18    0.47
   1  12  -1   13.67    0.45
  -1 -12   1   12.84    0.53
  -1 -12   1   12.86    0.54
   0  12  -1    1.09    0.24
   0  12  -1    1.43    0.24
   0 -12   1    1.44    0.28
   0 -12   1    0.67    0.27
  -1  12  -1   14.82    0.48
  -1  12  -1   15.05    0.46
   1 -12   1   14.67    0.50
   1 -12   1   14.98    0.56
  -2  12  -1    5.38    0.34
  -2  12  -1    6.29    0.39
   2 -12   1    5.63    0.47
   2 -12   1    5.59    0.40
  -3  12  -1   -0.02    0.23
  -3  12  -1   -0.30    0.18
   3 -12   1    0.07    0.27
   3 -12   1    0.03    0.22
  -4  12  -1    5.59    0.41
  -4  12  -1    6.20    0.33
   4 -12   1    5.86    0.48
   4 -12   1    5.80    0.40
  -5  12  -1   17.46    0.46
  -5  12  -1   16.84    0.55
   5 -12   1   17.52    0.53
  -6  12  -1   16.00    0.47
  -6  12  -1   15.07    0.55
   6 -12   1   14.96    0.85
  -7  12  -1    0.56    0.27
   7 -12   1    0.28    0.49
  -8  12  -1    1.27    0.30
   8 -12   1    1.06    0.53
  -9  12  -1    2.18    0.34
   9 -12   1    3.18    0.61
 -10  12  -1   -0.18    0.31
  10 -12   1    0.14    0.56
 -11  12  -1    0.47    0.34
  11 -12   1    1.01    0.64
  12 -12   1    0.47    0.67
  11  11  -1    0.07    0.46
 -11 -11   1   -0.07    0.48
  10  11  -1   -0.16    0.41
 -10 -11   1   -0.85    0.43
   9  11  -1    0.35    0.39
  -9 -11   1    1.11    0.45
   8  11  -1    0.06    0.36
  -8 -11   1    0.59    0.39
   7  11  -1    1.38    0.35
  -7 -11   1    2.22    0.39
  -7 -11   1    1.74    0.31
   6  11  -1    0.22    0.30
  -6 -11   1   -0.96    0.32
  -6 -11   1    0.14    0.26
   5  11  -1   10.50    0.52
   5  11  -1   10.79    0.37
  -5 -11   1   10.56    0.58
  -5 -11   1   10.28    0.49
   4  11  -1    8.54    0.36
   4  11  -1    8.51    0.47
  -4 -11   1    8.66    0.52
  -4 -11   1    8.72    0.45
   3  11  -1   -0.20    0.19
   3  11  -1   -0.12    0.24
  -3 -11   1    0.30    0.27
  -3 -11   1   -0.46    0.23
   2  11  -1    0.23    0.19
   2  11  -1    0.46    0.23
  -2 -11   1    0.47    0.27
  -2 -11   1    0.22    0.24
   1  11  -1    1.28    0.23
   1  11  -1    1.37    0.22
  -1 -11   1    1.46    0.28
  -1 -11   1    1.49    0.26
   0  11  -1    7.78    0.36
   0  11  -1    8.12    0.38
   0 -11   1    7.43    0.44
   0 -11   1    7.85    0.43
  -1  11  -1   12.51    0.42
  -1  11  -1   12.24    0.40
   1 -11   1   12.96    0.46
   1 -11   1   12.60    0.51
  -2  11  -1    2.08    0.23
  -2  11  -1    1.95    0.20
   2 -11   1    1.80    0.24
   2 -11   1    1.47    0.28
  -3  11  -1    1.09    0.23
  -3  11  -1    1.56    0.19
   3 -11   1    1.47    0.28
   3 -11   1    1.58    0.23
  -4  11  -1    1.86    0.25
  -4  11  -1    2.03    0.20
   4 -11   1    1.52    0.29
   4 -11   1    1.51    0.23
  -5  11  -1    1.12    0.18
  -5  11  -1    1.42    0.24
   5 -11   1    0.89    0.23
   5 -11   1    0.50    0.33
  -6  11  -1    0.89    0.25
  -6  11  -1    0.78    0.18
   6 -11   1    0.69    0.44
   6 -11   1    0.94    0.24
  -7  11  -1   14.14    0.52
   7 -11   1   13.72    0.81
  -8  11  -1    4.27    0.34
   8 -11   1    4.93    0.59
  -9  11  -1    0.74    0.29
   9 -11   1    1.13    0.53
 -10  11  -1    0.28    0.30
  10 -11   1    0.46    0.55
 -11  11  -1    5.61    0.42
  11 -11   1    6.87    0.72
 -12  11  -1    2.87    0.39
  12 -11   1    4.54    0.72
  11  10  -1    0.52    0.43
 -11 -10   1    0.11    0.46
  10  10  -1    2.15    0.43
 -10 -10   1    1.97    0.48
   9  10  -1    0.37    0.37
  -9 -10   1    0.06    0.39
   8  10  -1    6.65    0.57
  -8 -10   1    7.36    0.48
  -8 -10   1    6.86    0.51
   7  10  -1   -0.10    0.30
  -7 -10   1   -0.23    0.34
  -7 -10   1    0.19    0.26
   6  10  -1   12.47    0.55
  -6 -10   1   11.95    0.60
  -6 -10   1   12.35    0.49
   5  10  -1    5.09    0.44
   5  10  -1    4.64    0.29
  -5 -10   1    4.82    0.38
  -5 -10   1    4.58    0.40
   4  10  -1   11.26    0.47
   4  10  -1   11.36    0.35
  -4 -10   1   10.58    0.51
  -4 -10   1   11.52    0.45
   3  10  -1   21.39    0.46
   3  10  -1   21.32    0.55
  -3 -10   1   21.70    0.60
  -3 -10   1   20.72    0.56
   2  10  -1    3.21    0.26
   2  10  -1    4.30    0.30
  -2 -10   1    3.38    0.29
  -2 -10   1    3.63    0.28
   1  10  -1   20.71    0.51
   1  10  -1   21.05    0.48
  -1 -10   1   21.39    0.56
  -1 -10   1   21.35    0.57
   0  10  -1    1.24    0.20
   0  10  -1    1.04    0.20
   0 -10   1    1.36    0.25
   0 -10   1    1.22    0.24
  -1  10  -1    3.92    0.29
  -1  10  -1    3.92    0.31
   1 -10   1    4.06    0.38
   1 -10   1    3.86    0.27
  -2  10  -1   13.72    0.42
  -2  10  -1   14.44    0.38
   2 -10   1   13.26    0.51
   2 -10   1   14.87    0.43
  -3  10  -1    2.02    0.22
  -3  10  -1    2.09    0.18
   3 -10   1    2.49    0.23
   3 -10   1    1.98    0.27
  -4  10  -1   23.42    0.47
  -4  10  -1   22.72    0.54
   4 -10   1   22.09    0.63
   4 -10   1   22.93    0.52
  -5  10  -1    2.94    0.26
  -5  10  -1    2.12    0.24
   5 -10   1    2.34    0.24
   5 -10   1    2.06    0.34
  -6  10  -1    0.73    0.17
  -6  10  -1    0.38    0.22
   6 -10   1    0.41    0.21
   6 -10   1    0.67    0.41
  -7  10  -1    0.79    0.26
  -7  10  -1    0.45    0.18
   7 -10   1    0.66    0.44
   7 -10   1    0.48    0.23
  -8  10  -1    7.23    0.47
   8 -10   1    7.47    0.45
   8 -10   1    7.35    0.60
  -9  10  -1    6.08    0.49
   9 -10   1    6.07    0.61
 -10  10  -1    0.76    0.30
  10 -10   1    1.29    0.52
 -11  10  -1    1.19    0.34
  11 -10   1    2.06    0.60
 -12  10  -1   -0.18    0.34
  12 -10   1    0.25    0.61
  12   9  -1    0.07    0.45
 -12  -9   1    0.89    0.49
  11   9  -1    0.17    0.41
 -11  -9   1   -0.03    0.43
  10   9  -1    0.02    0.38
 -10  -9   1    0.90    0.41
   9   9  -1    8.04    0.61
  -9  -9   1    8.90    0.66
   8   9  -1   13.74    0.60
  -8  -9   1   11.99    0.65
  -8  -9   1   12.41    0.53
   7   9  -1    3.20    0.35
  -7  -9   1    4.39    0.31
  -7  -9   1    4.45    0.42
   6   9  -1   31.87    0.74
   6   9  -1   32.09    0.56
  -6  -9   1   32.65    0.82
  -6  -9   1   32.35    0.70
   5   9  -1    0.03    0.24
   5   9  -1    0.55    0.16
  -5  -9   1    0.52    0.28
  -5  -9   1    0.17    0.22
   4   9  -1    0.54    0.23
   4   9  -1    0.33    0.15
  -4  -9   1    0.27    0.21
  -4  -9   1    0.62    0.26
   3   9  -1    2.34    0.24
   3   9  -1    2.06    0.18
  -3  -9   1    2.28    0.24
  -3  -9   1    2.05    0.26
   2   9  -1   33.38    0.58
   2   9  -1   33.28    0.65
  -2  -9   1   32.62    0.68
  -2  -9   1   31.91    0.68
   1   9  -1   63.69    1.01
   1   9  -1   62.68    0.96
  -1  -9   1   63.23    1.05
  -1  -9   1   62.35    1.10
   0   9  -1    0.08    0.16
   0   9  -1    0.27    0.17
   0  -9   1   -0.13    0.21
   0  -9   1    0.18    0.21
  -1   9  -1    9.47    0.34
  -1   9  -1    9.62    0.33
   1  -9   1    9.55    0.37
   1  -9   1    9.55    0.41
  -2   9  -1   28.13    0.56
  -2   9  -1   28.06    0.52
   2  -9   1   28.22    0.56
   2  -9   1   27.46    0.65
  -3   9  -1   33.82    0.65
  -3   9  -1   35.52    0.60
   3  -9   1   35.06    0.65
   3  -9   1   34.24    0.75
  -4   9  -1    9.38    0.38
  -4   9  -1    9.76    0.30
   4  -9   1   10.04    0.35
   4  -9   1   10.02    0.46
  -5   9  -1    8.97    0.29
  -5   9  -1    9.61    0.40
   5  -9   1    9.08    0.35
  -6   9  -1   12.05    0.34
  -6   9  -1   12.00    0.44
   6  -9   1   12.19    0.72
   6  -9   1   11.62    0.42
  -7   9  -1    0.56    0.17
  -7   9  -1    0.13    0.23
   7  -9   1    0.13    0.21
   7  -9   1    0.10    0.41
  -8   9  -1    4.84    0.34
  -8   9  -1    4.28    0.31
   8  -9   1    4.72    0.42
   8  -9   1    5.17    0.53
  -9   9  -1    2.39    0.30
   9  -9   1    2.15    0.31
   9  -9   1    2.35    0.49
 -10   9  -1    8.45    0.51
  10  -9   1    9.00    0.68
 -11   9  -1    0.11    0.30
  11  -9   1    0.22    0.51
 -12   9  -1    0.86    0.34
  12  -9   1    1.53    0.60
 -13   9  -1    0.20    0.36
  13  -9   1   -0.07    0.65
  12   8  -1    0.70    0.44
 -12  -8   1    0.74    0.47
  11   8  -1    0.21    0.40
 -11  -8   1    0.65    0.42
  10   8  -1    1.03    0.38
 -10  -8   1    1.27    0.39
   9   8  -1   -0.06    0.33
  -9  -8   1   -0.41    0.33
  -9  -8   1    0.04    0.26
   8   8  -1   14.69    0.60
  -8  -8   1   13.65    0.64
  -8  -8   1   14.43    0.53
   7   8  -1   -0.03    0.27
  -7  -8   1    0.23    0.23
  -7  -8   1   -0.18    0.29
   6   8  -1    4.70    0.33
   6   8  -1    4.30    0.24
  -6  -8   1    4.06    0.36
  -6  -8   1    3.61    0.35
   5   8  -1   10.02    0.44
   5   8  -1    9.66    0.28
  -5  -8   1   10.11    0.39
  -5  -8   1   10.73    0.49
   4   8  -1   21.18    0.41
   4   8  -1   21.43    0.54
  -4  -8   1   22.32    0.59
  -4  -8   1   21.90    0.52
   3   8  -1    1.50    0.15
   3   8  -1    1.50    0.22
  -3  -8   1    1.44    0.24
  -3  -8   1    1.53    0.21
   2   8  -1    0.24    0.15
   2   8  -1    0.10    0.18
  -2  -8   1    0.31    0.19
  -2  -8   1    0.55    0.22
   1   8  -1   10.67    0.32
   1   8  -1   10.68    0.36
  -1  -8   1   10.16    0.40
  -1  -8   1   10.39    0.39
   0   8  -1    7.74    0.31
   0   8  -1    7.68    0.30
   0  -8   1    7.39    0.38
   0  -8   1    7.77    0.35
  -1   8  -1    3.66    0.27
  -1   8  -1    3.97    0.25
   1  -8   1    4.09    0.34
   1  -8   1    3.80    0.30
  -2   8  -1    0.54    0.17
  -2   8  -1    1.21    0.15
   2  -8   1    1.16    0.18
   2  -8   1    1.00    0.23
  -3   8  -1    3.84    0.29
  -3   8  -1    4.36    0.23
   3  -8   1    4.49    0.35
   3  -8   1    4.08    0.27
  -4   8  -1   28.99    0.51
  -4   8  -1   28.83    0.58
   4  -8   1   28.93    0.56
   4  -8   1   28.02    0.66
  -5   8  -1    2.34    0.23
  -5   8  -1    1.98    0.16
   5  -8   1    1.98    0.20
   5  -8   1    1.54    0.33
  -6   8  -1   10.56    0.40
  -6   8  -1   10.40    0.31
   6  -8   1    9.78    0.64
   6  -8   1    9.97    0.39
  -7   8  -1    1.65    0.23
  -7   8  -1    2.02    0.18
   7  -8   1    2.04    0.42
   7  -8   1    1.87    0.25
  -8   8  -1    2.18    0.27
  -8   8  -1    1.84    0.20
   8  -8   1    2.41    0.46
   8  -8   1    1.72    0.27
  -9   8  -1    1.24    0.26
  -9   8  -1    0.66    0.20
   9  -8   1    1.03    0.43
   9  -8   1    0.22    0.27
 -10   8  -1    2.70    0.31
  10  -8   1    2.92    0.51
  10  -8   1    3.31    0.36
 -11   8  -1    4.89    0.39
  11  -8   1    6.04    0.63
 -12   8  -1    0.38    0.33
  12  -8   1    1.21    0.58
 -13   8  -1    0.62    0.35
  13  -8   1    1.19    0.64
  13   7  -1    2.11    0.48
 -13  -7   1    2.19    0.54
  12   7  -1   -0.10    0.40
 -12  -7   1   -0.24    0.43
  11   7  -1    3.83    0.45
 -11  -7   1    3.81    0.48
  10   7  -1    5.85    0.45
 -10  -7   1    5.73    0.49
   9   7  -1    0.58    0.32
  -9  -7   1    0.38    0.35
  -9  -7   1    0.18    0.25
   8   7  -1    8.53    0.51
  -8  -7   1    8.86    0.45
  -8  -7   1    8.86    0.56
   7   7  -1    2.72    0.31
   7   7  -1    3.27    0.24
  -7  -7   1    3.08    0.34
  -7  -7   1    3.43    0.26
   6   7  -1   42.85    0.66
   6   7  -1   43.31    0.83
  -6  -7   1   41.50    0.88
  -6  -7   1   43.08    0.81
   5   7  -1    0.69    0.23
   5   7  -1    1.06    0.13
  -5  -7   1    0.76    0.19
  -5  -7   1    1.16    0.25
   4   7  -1   72.59    1.16
   4   7  -1   72.68    1.03
  -4  -7   1   72.29    1.20
  -4  -7   1   73.43    1.21
   3   7  -1    0.41    0.19
   3   7  -1    0.15    0.12
  -3  -7   1    0.73    0.21
  -3  -7   1    0.35    0.18
   2   7  -1    5.33    0.24
   2   7  -1    4.96    0.30
  -2  -7   1    5.56    0.32
  -2  -7   1    5.12    0.31
   1   7  -1   21.40    0.46
   1   7  -1   21.42    0.41
  -1  -7   1   21.35    0.50
  -1  -7   1   21.62    0.49
   0   7  -1    4.02    0.25
   0   7  -1    3.83    0.24
   0  -7   1    3.82    0.31
   0  -7   1    4.40    0.29
  -1   7  -1   54.33    0.83
  -1   7  -1   54.75    0.83
   1  -7   1   54.77    0.86
   1  -7   1   53.52    0.95
  -2   7  -1    0.13    0.15
  -2   7  -1    0.34    0.13
   2  -7   1    0.09    0.19
   2  -7   1    0.07    0.15
  -3   7  -1    0.46    0.17
  -3   7  -1    0.48    0.12
   3  -7   1    0.41    0.16
   3  -7   1    0.60    0.20
  -4   7  -1   13.57    0.32
  -4   7  -1   13.76    0.39
   4  -7   1   14.20    0.37
   4  -7   1   13.68    0.45
  -5   7  -1    4.88    0.31
  -5   7  -1    5.09    0.24
   5  -7   1    5.34    0.30
   5  -7   1    5.67    0.42
  -6   7  -1   46.38    0.74
  -6   7  -1   45.66    0.80
   6  -7   1   44.83    1.04
   6  -7   1   45.57    0.81
  -7   7  -1    4.58    0.34
  -7   7  -1    5.34    0.27
   7  -7   1    6.10    0.48
   7  -7   1    5.13    0.36
  -8   7  -1   17.79    0.44
  -8   7  -1   18.19    0.51
   8  -7   1   18.84    0.55
   8  -7   1   16.83    0.78
  -9   7  -1    0.99    0.20
  -9   7  -1    1.06    0.25
   9  -7   1    0.99    0.42
   9  -7   1    0.93    0.28
 -10   7  -1    0.20    0.21
 -10   7  -1    0.35    0.26
  10  -7   1    0.21    0.29
  10  -7   1   -0.02    0.41
 -11   7  -1   -0.19    0.27
  11  -7   1    0.12    0.32
  11  -7   1    0.27    0.46
 -12   7  -1    4.27    0.38
  12  -7   1    3.39    0.62
 -13   7  -1    6.01    0.45
  13  -7   1    6.40    0.74
  13   6  -1    0.71    0.44
 -13  -6   1    0.33    0.47
  12   6  -1   -0.34    0.39
 -12  -6   1    0.24    0.41
  11   6  -1    0.77    0.38
 -11  -6   1   -0.44    0.37
  10   6  -1   14.93    0.63
 -10  -6   1   13.75    0.70
 -10  -6   1   14.49    0.56
   9   6  -1    0.09    0.30
  -9  -6   1   -0.06    0.24
  -9  -6   1    0.28    0.32
   8   6  -1    0.59    0.27
  -8  -6   1    0.57    0.22
  -8  -6   1    0.22    0.29
   7   6  -1    0.92    0.14
   7   6  -1    0.94    0.26
  -7  -6   1    0.95    0.28
  -7  -6   1    0.85    0.21
   6   6  -1   -0.04    0.12
   6   6  -1    0.25    0.22
  -6  -6   1   -0.42    0.23
  -6  -6   1    0.25    0.18
   5   6  -1   20.64    0.52
   5   6  -1   20.84    0.37
  -5  -6   1   20.02    0.55
  -5  -6   1   20.52    0.48
   4   6  -1   88.27    1.21
  -4  -6   1   88.35    1.40
  -4  -6   1   88.21    1.39
   3   6  -1    3.61    0.19
   3   6  -1    3.23    0.22
  -3  -6   1    3.15    0.27
  -3  -6   1    3.10    0.25
   2   6  -1    4.48    0.21
   2   6  -1    4.08    0.27
  -2  -6   1    4.36    0.27
  -2  -6   1    4.35    0.31
   1   6  -1    2.35    0.15
   1   6  -1    1.97    0.17
  -1  -6   1    2.18    0.19
  -1  -6   1    1.90    0.19
   0   6  -1    5.38    0.22
   0   6  -1    4.89    0.24
   0  -6   1    4.11    0.29
   0  -6   1    5.13    0.28
  -1   6  -1    1.82    0.16
  -1   6  -1    2.23    0.15
   1  -6   1    2.11    0.20
   1  -6   1    2.27    0.17
  -2   6  -1   20.92    0.38
  -2   6  -1   19.99    0.42
   2  -6   1   20.30    0.49
   2  -6   1   20.58    0.41
  -3   6  -1   33.63    0.53
  -3   6  -1   32.22    0.57
   3  -6   1   31.85    0.66
   3  -6   1   32.73    0.56
  -4   6  -1    0.25    0.11
  -4   6  -1    0.14    0.15
   4  -6   1    0.38    0.21
   4  -6   1    0.12    0.15
  -5   6  -1    6.03    0.24
  -5   6  -1    6.24    0.31
   5  -6   1    6.45    0.42
   5  -6   1    6.49    0.30
  -6   6  -1    9.25    0.29
  -6   6  -1    9.00    0.35
   6  -6   1    9.07    0.36
   6  -6   1    8.70    0.57
  -7   6  -1    3.91    0.32
  -7   6  -1    3.86    0.26
   7  -6   1    4.35    0.35
   7  -6   1    4.55    0.43
  -8   6  -1    1.93    0.19
  -8   6  -1    2.11    0.25
   8  -6   1    2.01    0.39
   8  -6   1    2.19    0.27
  -9   6  -1    7.31    0.36
  -9   6  -1    7.14    0.41
   9  -6   1    6.72    0.46
   9  -6   1    7.73    0.53
 -10   6  -1    1.22    0.22
 -10   6  -1    1.55    0.27
  10  -6   1    0.62    0.30
  10  -6   1    0.66    0.41
 -11   6  -1    0.22    0.27
 -11   6  -1    0.49    0.24
  11  -6   1   -0.29    0.44
  11  -6   1    0.28    0.33
 -12   6  -1    3.00    0.35
  12  -6   1    2.56    0.56
  12  -6   1    2.56    0.41
 -13   6  -1    2.35    0.36
  13  -6   1    2.35    0.60
  13   5  -1   -0.03    0.41
 -13  -5   1   -0.38    0.45
  12   5  -1    0.70    0.38
 -12  -5   1    0.77    0.43
  11   5  -1    2.98    0.39
 -11  -5   1    3.17    0.44
  10   5  -1    0.46    0.33
 -10  -5   1    0.24    0.35
 -10  -5   1    0.54    0.27
   9   5  -1   11.13    0.55
  -9  -5   1   10.45    0.48
  -9  -5   1   10.53    0.59
   8   5  -1   15.95    0.55
   8   5  -1   16.71    0.37
  -8  -5   1   16.93    0.49
  -8  -5   1   16.01    0.61
   7   5  -1    0.54    0.13
   7   5  -1    0.66    0.24
  -7  -5   1    0.26    0.26
  -7  -5   1    0.38    0.19
   6   5  -1    2.61    0.19
   6   5  -1    2.61    0.26
  -6  -5   1    3.11    0.29
  -6  -5   1    2.93    0.29
   5   5  -1    0.21    0.19
   5   5  -1    0.17    0.11
  -5  -5   1    0.42    0.21
  -5  -5   1    0.23    0.15
   4   5  -1   37.15    0.68
   4   5  -1   38.01    0.56
  -4  -5   1   37.71    0.73
  -4  -5   1   38.32    0.68
   3   5  -1    7.78    0.31
   3   5  -1    8.27    0.21
  -3  -5   1    8.01    0.34
  -3  -5   1    7.69    0.29
   2   5  -1    1.44    0.12
   2   5  -1    1.11    0.16
  -2  -5   1    1.10    0.18
  -2  -5   1    1.34    0.16
   1   5  -1    3.15    0.23
   1   5  -1    3.08    0.18
  -1  -5   1    3.05    0.25
  -1  -5   1    3.00    0.24
   0   5  -1  216.79    2.88
   0   5  -1  221.50    2.96
   0  -5   1  221.04    3.24
   0  -5   1  213.72    2.98
  -1   5  -1   34.05    0.55
  -1   5  -1   36.02    0.55
   1  -5   1   35.34    0.57
   1  -5   1   34.47    0.64
  -2   5  -1    1.02    0.14
  -2   5  -1    0.88    0.11
   2  -5   1    0.94    0.14
   2  -5   1    0.84    0.18
  -3   5  -1   39.66    0.61
  -3   5  -1   41.13    0.65
   3  -5   1   39.20    0.73
   3  -5   1   39.98    0.64
  -4   5  -1    0.01    0.14
  -4   5  -1    0.43    0.12
   4  -5   1    0.16    0.22
   4  -5   1    0.39    0.15
  -5   5  -1    6.18    0.24
   5  -5   1    6.09    0.50
   5  -5   1    6.56    0.30
  -6   5  -1    2.36    0.17
   6  -5   1    2.99    0.36
   6  -5   1    2.82    0.24
  -7   5  -1    4.13    0.26
   7  -5   1    4.26    0.35
   7  -5   1    4.80    0.40
  -8   5  -1   20.59    0.47
   8  -5   1   19.36    0.71
   8  -5   1   21.34    0.58
  -9   5  -1   -0.09    0.18
   9  -5   1    0.06    0.25
   9  -5   1   -0.21    0.33
 -10   5  -1    2.03    0.25
  10  -5   1    3.01    0.44
  10  -5   1    1.98    0.33
 -11   5  -1    0.95    0.27
 -11   5  -1    0.81    0.24
  11  -5   1    1.27    0.45
  11  -5   1    1.27    0.34
 -12   5  -1    0.81    0.29
 -12   5  -1    0.36    0.25
  12  -5   1    0.53    0.36
  12  -5   1    0.19    0.47
 -13   5  -1    0.31    0.32
  13  -5   1    0.28    0.40
  13  -5   1    1.00    0.53
 -14   5  -1    0.62    0.35
  13   4  -1   -0.12    0.40
 -13  -4   1    0.23    0.45
  12   4  -1    4.91    0.46
 -12  -4   1    5.05    0.52
  11   4  -1    0.76    0.34
 -11  -4   1   -0.07    0.27
 -11  -4   1   -0.10    0.36
  10   4  -1    2.02    0.34
 -10  -4   1    1.93    0.29
 -10  -4   1    1.95    0.37
   9   4  -1    8.27    0.49
  -9  -4   1    7.59    0.54
  -9  -4   1    7.26    0.42
   8   4  -1    4.08    0.31
   8   4  -1    4.65    0.25
  -8  -4   1    4.40    0.35
  -8  -4   1    5.17    0.44
   7   4  -1    2.98    0.21
   7   4  -1    2.15    0.26
  -7  -4   1    2.90    0.23
  -7  -4   1    2.82    0.30
   6   4  -1    3.61    0.19
   6   4  -1    3.76    0.26
  -6  -4   1    2.94    0.28
  -6  -4   1    3.88    0.28
   5   4  -1    4.77    0.18
   5   4  -1    4.59    0.31
  -5  -4   1    4.74    0.27
  -5  -4   1    4.22    0.36
   4   4  -1    9.20    0.21
   4   4  -1    9.59    0.34
  -4  -4   1    9.12    0.30
  -4  -4   1    9.16    0.36
   3   4  -1    0.88    0.16
   3   4  -1    1.03    0.10
  -3  -4   1    1.07    0.18
  -3  -4   1    1.01    0.14
   2   4  -1  118.17    1.54
   2   4  -1  116.73    1.63
  -2  -4   1  114.70    1.66
  -2  -4   1  113.57    1.75
   1   4  -1  100.23    1.38
   1   4  -1   97.70    1.32
  -1  -4   1   95.51    1.40
  -1  -4   1   99.36    1.50
   0   4  -1 1000.00   13.34
   0   4  -1  969.71   13.02
   0  -4   1  989.78   13.44
   0  -4   1  999.80   14.59
  -1   4  -1   14.27    0.30
  -1   4  -1   15.10    0.29
   1  -4   1   15.07    0.31
   1  -4   1   14.32    0.37
  -2   4  -1    0.36    0.10
  -2   4  -1    0.06    0.12
   2  -4   1    0.02    0.11
   2  -4   1   -0.13    0.15
  -3   4  -1    3.19    0.17
   3  -4   1    3.12    0.21
   3  -4   1    3.32    0.27
  -4   4  -1   16.02    0.33
   4  -4   1   16.21    0.52
   4  -4   1   16.43    0.38
   4  -4   1   16.45    0.39
  -5   4  -1   88.38    1.28
   5  -4   1   89.58    1.30
   5  -4   1   88.85    1.53
   5  -4   1   89.73    1.34
  -6   4  -1    0.71    0.14
   6  -4   1    0.69    0.19
   6  -4   1    0.55    0.29
   6  -4   1    0.74    0.19
   7  -4   1    0.44    0.21
   7  -4   1    0.49    0.20
   7  -4   1    0.36    0.29
   8  -4   1   -0.14    0.22
   8  -4   1    0.00    0.20
   8  -4   1   -0.03    0.29
   9  -4   1    6.07    0.41
   9  -4   1    6.22    0.46
   9  -4   1    6.96    0.57
  10  -4   1    7.57    0.67
  10  -4   1    8.74    0.53
  11  -4   1    0.71    0.33
  11  -4   1    0.97    0.43
  12  -4   1    1.56    0.40
  12  -4   1    1.14    0.47
 -13   4  -1    2.44    0.34
  13  -4   1    1.34    0.43
 -14   4  -1    1.56    0.44
  13   3  -1    1.20    0.41
 -13  -3   1    1.93    0.50
  12   3  -1    0.57    0.36
 -12  -3   1    0.85    0.34
 -12  -3   1    1.14    0.42
  11   3  -1    1.80    0.35
 -11  -3   1    1.24    0.29
 -11  -3   1    0.36    0.36
  10   3  -1    5.77    0.49
 -10  -3   1    5.68    0.45
 -10  -3   1    5.65    0.45
   9   3  -1    0.12    0.17
   9   3  -1   -0.02    0.26
  -9  -3   1    0.19    0.22
   8   3  -1    0.06    0.15
   8   3  -1    0.13    0.23
  -8  -3   1    0.14    0.19
   7   3  -1    3.02    0.26
   7   3  -1    3.10    0.21
  -7  -3   1    3.42    0.30
   6   3  -1   43.79    0.65
   6   3  -1   43.25    0.77
   6   3  -1   42.16    0.87
  -6  -3   1   44.47    0.78
   5   3  -1    2.71    0.17
   5   3  -1    2.80    0.28
   5   3  -1    2.54    0.21
  -5  -3   1    2.81    0.25
   4   3  -1    9.74    0.32
   4   3  -1    9.40    0.21
  -4  -3   1    9.52    0.29
   3   3  -1    0.36    0.08
   3   3  -1    0.25    0.14
  -3  -3   1    0.13    0.16
  -3  -3   1    0.39    0.13
   2   3  -1    4.10    0.22
   2   3  -1    3.96    0.14
  -2  -3   1    4.06    0.21
  -2  -3   1    3.76    0.23
   1   3  -1    3.46    0.20
   1   3  -1    3.34    0.15
  -1  -3   1    2.91    0.20
  -1  -3   1    3.52    0.21
   0   3  -1   18.59    0.32
   0   3  -1   20.26    0.35
   0  -3   1   19.26    0.35
   0  -3   1   19.66    0.39
  -1   3  -1    9.56    0.24
  -1   3  -1   10.47    0.22
   1  -3   1   10.29    0.22
   1  -3   1    9.82    0.28
  -2   3  -1   17.63    0.31
   2  -3   1   17.41    0.39
   2  -3   1   17.04    0.32
   2  -3   1   17.80    0.35
  -3   3  -1    1.63    0.12
   3  -3   1    1.54    0.19
   3  -3   1    1.67    0.16
   3  -3   1    1.59    0.14
  -4   3  -1    0.66    0.12
   4  -3   1    0.50    0.26
   4  -3   1    1.05    0.16
   4  -3   1    0.95    0.16
   5  -3   1    5.73    0.29
   5  -3   1    5.78    0.30
   5  -3   1    4.61    0.41
   6  -3   1    7.64    0.36
   6  -3   1    7.42    0.33
   6  -3   1    7.95    0.30
   6  -3   1    7.57    0.45
   7  -3   1    7.34    0.40
   7  -3   1    8.46    0.35
   7  -3   1    8.34    0.32
   7  -3   1    7.21    0.47
   8  -3   1    0.79    0.21
   8  -3   1    0.93    0.19
   8  -3   1    0.30    0.27
   8  -3   1    1.02    0.24
   9  -3   1    5.49    0.37
   9  -3   1    5.38    0.39
   9  -3   1    5.91    0.44
   9  -3   1    5.44    0.46
  10  -3   1    8.64    0.66
  10  -3   1    8.71    0.46
  10  -3   1   10.15    0.55
  10  -3   1    9.43    0.45
  11  -3   1   -0.42    0.25
  11  -3   1    0.03    0.26
  11  -3   1    0.37    0.38
  11  -3   1    0.31    0.32
  12  -3   1   -0.21    0.29
  12  -3   1    0.34    0.37
 -13   3  -1    2.20    0.39
  13  -3   1    1.43    0.44
  13  -3   1    2.00    0.36
 -14   3  -1    2.62    0.44
  14   2  -1   -0.05    0.39
 -14  -2   1    0.06    0.46
  13   2  -1   -0.15    0.36
 -13  -2   1   -0.58    0.42
  12   2  -1    7.28    0.47
 -12  -2   1    6.40    0.53
 -12  -2   1    6.11    0.55
  11   2  -1    1.95    0.34
 -11  -2   1    2.28    0.32
  10   2  -1    7.96    0.49
 -10  -2   1    7.54    0.47
   9   2  -1    0.49    0.33
   9   2  -1    0.74    0.25
   9   2  -1    0.64    0.18
  -9  -2   1    0.51    0.22
   8   2  -1    0.88    0.16
   8   2  -1    0.91    0.30
   8   2  -1    0.89    0.24
  -8  -2   1    1.05    0.21
   7   2  -1    4.38    0.23
   7   2  -1    3.96    0.34
   7   2  -1    4.06    0.34
  -7  -2   1    4.17    0.30
   6   2  -1    1.84    0.21
   6   2  -1    1.14    0.25
   6   2  -1    1.62    0.14
  -6  -2   1    1.60    0.18
   5   2  -1    6.37    0.38
   5   2  -1    6.02    0.21
   5   2  -1    5.68    0.30
  -5  -2   1    5.71    0.27
   4   2  -1   58.13    0.80
   4   2  -1   55.79    0.96
   4   2  -1   58.31    0.89
  -4  -2   1   58.69    0.94
   3   2  -1    0.24    0.13
   3   2  -1    0.26    0.08
   3   2  -1    0.08    0.17
  -3  -2   1    0.33    0.12
   2   2  -1    4.69    0.21
   2   2  -1    4.92    0.27
  -2  -2   1    5.18    0.20
   1   2  -1   23.91    0.34
   1   2  -1   24.21    0.40
  -1  -2   1   24.16    0.42
  -1  -2   1   23.77    0.41
   0   2  -1  715.21    9.42
   0   2  -1  688.82    9.15
   0  -2   1  677.48    9.45
   0  -2   1  713.35   10.30
  -1   2  -1   23.74    0.36
   1  -2   1   23.12    0.42
   1  -2   1   23.71    0.35
   1  -2   1   23.69    0.38
  -2   2  -1   48.08    0.68
   2  -2   1   46.97    0.77
   2  -2   1   47.63    0.70
   2  -2   1   47.61    0.69
  -3   2  -1   41.70    0.63
   3  -2   1   40.51    0.76
   3  -2   1   43.52    0.65
   3  -2   1   42.43    0.66
   4  -2   1    4.69    0.22
   4  -2   1    5.24    0.36
   4  -2   1    4.74    0.25
   4  -2   1    5.17    0.26
   5  -2   1  101.71    1.52
   5  -2   1  103.48    1.44
   5  -2   1  101.03    1.67
   5  -2   1  103.38    1.46
   6  -2   1   20.03    0.44
   6  -2   1   19.68    0.57
   6  -2   1   19.57    0.49
   6  -2   1   19.90    0.44
   7  -2   1   15.95    0.41
   7  -2   1   15.01    0.54
   7  -2   1   15.32    0.41
   7  -2   1   15.67    0.48
   8  -2   1    1.07    0.21
   8  -2   1    1.37    0.26
   8  -2   1    1.64    0.21
   8  -2   1    1.46    0.30
   9  -2   1    2.13    0.35
   9  -2   1    2.44    0.25
   9  -2   1    2.32    0.25
   9  -2   1    2.35    0.31
  10  -2   1    6.78    0.43
  10  -2   1    6.98    0.54
  10  -2   1    6.61    0.58
  10  -2   1    7.14    0.44
  11  -2   1    1.07    0.28
  11  -2   1    1.10    0.27
  11  -2   1    0.64    0.34
 -12   2  -1   20.92    0.71
  12  -2   1   20.60    0.63
  12  -2   1   21.93    0.82
  12  -2   1   22.10    0.67
 -13   2  -1    0.06    0.33
  13  -2   1    0.37    0.33
 -14   2  -1    0.42    0.42
  14  -2   1   -0.58    0.35
  14   1  -1   -0.04    0.40
 -14  -1   1    0.09    0.46
  13   1  -1    1.57    0.38
 -13  -1   1    0.98    0.44
 -13  -1   1    1.11    0.39
  12   1  -1    0.30    0.32
 -12  -1   1    0.28    0.30
  11   1  -1    2.30    0.34
  11   1  -1    2.68    0.44
 -11  -1   1    2.89    0.33
  10   1  -1   28.65    0.59
  10   1  -1   29.61    0.87
  10   1  -1   29.03    0.71
 -10  -1   1   29.49    0.72
   9   1  -1    0.69    0.24
   9   1  -1    0.40    0.18
   9   1  -1    0.70    0.32
  -9  -1   1    0.28    0.22
   8   1  -1   28.46    0.75
   8   1  -1   28.45    0.62
   8   1  -1   29.54    0.54
  -8  -1   1   29.50    0.64
   7   1  -1    1.44    0.16
   7   1  -1    1.46    0.21
   7   1  -1    1.92    0.29
  -7  -1   1    1.64    0.20
   6   1  -1    2.38    0.21
   6   1  -1    2.38    0.28
   6   1  -1    2.21    0.21
  -6  -1   1    2.70    0.21
   5   1  -1   -0.08    0.11
   5   1  -1   -0.02    0.21
   5   1  -1    0.15    0.15
  -5  -1   1    0.03    0.14
   4   1  -1   36.83    0.61
   4   1  -1   35.18    0.68
   4   1  -1   36.53    0.53
  -4  -1   1   36.58    0.64
   3   1  -1    3.06    0.21
   3   1  -1    3.18    0.28
   3   1  -1    3.21    0.15
  -3  -1   1    3.28    0.21
   2   1  -1    8.88    0.23
   2   1  -1    8.05    0.28
  -2  -1   1    9.09    0.23
   1   1  -1    0.08    0.10
   1   1  -1    0.07    0.08
  -1  -1   1    0.08    0.07
   0   1  -1   14.99    0.23
   0  -1   1   14.07    0.22
   0  -1   1   14.81    0.26
  -1   1  -1   93.63    1.26
   1  -1   1   93.09    1.23
   1  -1   1   93.05    1.37
   1  -1   1   89.39    1.24
   2  -1   1  363.36    4.79
   2  -1   1  355.17    4.93
   3  -1   1   49.64    0.72
   3  -1   1   49.66    0.73
   3  -1   1   49.37    0.76
   3  -1   1   48.39    0.85
   4  -1   1    0.89    0.14
   4  -1   1    0.81    0.14
   4  -1   1    0.77    0.16
   4  -1   1    0.88    0.21
   5  -1   1    0.50    0.18
   5  -1   1    0.59    0.21
   5  -1   1    0.46    0.15
   5  -1   1    0.54    0.15
   6  -1   1   69.91    1.23
   6  -1   1   69.46    1.14
   6  -1   1   71.32    1.04
   6  -1   1   69.05    1.07
   7  -1   1    0.06    0.23
   7  -1   1    0.34    0.17
   7  -1   1    0.08    0.21
   7  -1   1    0.06    0.17
   8  -1   1    7.36    0.36
   8  -1   1    7.03    0.43
   8  -1   1    6.54    0.33
   8  -1   1    6.75    0.47
   9  -1   1   16.60    0.50
   9  -1   1   16.48    0.47
   9  -1   1   16.69    0.61
   9  -1   1   16.52    0.62
  10  -1   1    1.13    0.25
  10  -1   1    1.35    0.26
  10  -1   1    1.84    0.34
 -11   1  -1    3.34    0.33
  11  -1   1    3.47    0.33
  11  -1   1    3.21    0.30
  11  -1   1    3.84    0.42
 -12   1  -1    0.03    0.29
  12  -1   1    0.22    0.30
  12  -1   1    0.62    0.28
 -13   1  -1    2.48    0.43
 -13   1  -1    2.57    0.37
  13  -1   1    3.07    0.39
 -14   1  -1    1.75    0.46
  14  -1   1    1.68    0.38
  14   0  -1   -0.09    0.39
 -14   0   1    0.55    0.47
  13   0  -1    1.17    0.37
 -13   0   1    1.46    0.37
  12   0  -1    0.51    0.32
  12   0  -1    0.60    0.42
 -12   0   1    0.56    0.31
  11   0  -1    0.08    0.36
  11   0  -1    0.08    0.28
 -11   0   1    0.30    0.27
  10   0  -1    6.33    0.48
  10   0  -1    7.26    0.46
  10   0  -1    5.99    0.37
 -10   0   1    6.24    0.45
   9   0  -1    7.01    0.54
   9   0  -1    7.91    0.42
   9   0  -1    7.46    0.35
  -9   0   1    8.11    0.42
   8   0  -1    1.85    0.22
   8   0  -1    1.85    0.19
   8   0  -1    1.93    0.31
  -8   0   1    1.98    0.23
   7   0  -1   17.91    0.57
   7   0  -1   17.91    0.45
   7   0  -1   17.96    0.39
  -7   0   1   17.87    0.48
   6   0  -1   10.13    0.29
   6   0  -1   10.32    0.34
   6   0  -1   10.10    0.44
  -6   0   1    9.87    0.35
   5   0  -1    5.77    0.34
   5   0  -1    5.62    0.22
   5   0  -1    6.00    0.27
  -5   0   1    5.61    0.28
   4   0  -1   23.87    0.44
   4   0  -1   23.94    0.39
   4   0  -1   23.29    0.51
  -4   0   1   23.79    0.47
   3   0  -1   38.55    0.60
   3   0  -1   39.63    0.56
   3   0  -1   38.34    0.67
  -3   0   1   38.92    0.66
   2   0  -1   90.62    1.18
   2   0  -1   88.20    1.28
   2   0  -1   89.50    1.23
  -2   0   1   88.78    1.34
   1   0  -1   16.47    0.26
   1   0  -1   15.89    0.30
  -1   0   1   16.15    0.28
   0   0  -1    9.36    0.15
   0   0   1    9.44    0.16
  -1   0  -1   27.49    0.40
   1   0   1   27.78    0.43
   1   0   1   28.84    0.41
   1   0   1   28.18    0.40
   2   0   1  210.85    2.81
   2   0   1  204.68    3.13
   2   0   1  211.52    2.78
   2   0   1  207.86    2.97
   3   0   1    2.54    0.15
   3   0   1    3.00    0.20
   3   0   1    2.37    0.15
   3   0   1    2.54    0.18
   4   0   1   45.15    0.68
   4   0   1   45.17    0.70
   4   0   1   43.66    0.75
   4   0   1   44.50    0.79
   5   0   1    0.15    0.15
   5   0   1    0.07    0.13
   5   0   1    0.22    0.19
   5   0   1    0.25    0.18
   6   0   1    4.41    0.34
   6   0   1    4.00    0.25
   6   0   1    4.45    0.36
   6   0   1    4.63    0.29
   7   0   1   26.30    0.56
   7   0   1   26.29    0.63
   7   0   1   27.47    0.51
   7   0   1   25.39    0.65
   8   0   1    8.34    0.35
   8   0   1    8.60    0.38
   8   0   1    8.91    0.47
  -9   0  -1    5.24    0.37
   9   0   1    4.69    0.34
   9   0   1    4.92    0.39
   9   0   1    5.33    0.39
 -10   0  -1    5.19    0.41
  10   0   1    5.32    0.44
  10   0   1    5.27    0.40
  10   0   1    5.68    0.44
 -11   0  -1    0.62    0.27
  11   0   1    1.30    0.30
  11   0   1    0.84    0.25
 -12   0  -1    5.59    0.47
 -12   0  -1    4.76    0.38
  12   0   1    5.19    0.37
  12   0   1    4.86    0.40
 -13   0  -1    0.43    0.39
  13   0   1    0.13    0.34
 -14   0  -1    2.26    0.49
  14   0   1    1.27    0.41
  14  -1  -1   -0.17    0.36
  13  -1  -1    3.75    0.54
  13  -1  -1    4.41    0.42
 -13   1   1    4.76    0.44
  12  -1  -1    2.72    0.35
  12  -1  -1    3.31    0.49
 -12   1   1    2.88    0.37
  11  -1  -1    0.37    0.27
  11  -1  -1    0.50    0.37
 -11   1   1    0.43    0.29
  10  -1  -1    2.93    0.29
  10  -1  -1    2.69    0.38
  10  -1  -1    2.63    0.26
 -10   1   1    2.86    0.32
   9  -1  -1    0.28    0.19
   9  -1  -1    0.77    0.30
   9  -1  -1    0.31    0.21
  -9   1   1    0.42    0.23
   8  -1  -1   21.42    0.51
   8  -1  -1   20.52    0.46
   8  -1  -1   21.31    0.64
  -8   1   1   21.03    0.56
   7  -1  -1   12.40    0.37
   7  -1  -1   12.68    0.34
   7  -1  -1   11.59    0.48
   6  -1  -1   10.16    0.32
   6  -1  -1    9.81    0.30
   6  -1  -1   10.64    0.44
   5  -1  -1    8.77    0.28
   5  -1  -1    8.60    0.40
   5  -1  -1    8.36    0.39
   5  -1  -1    9.11    0.26
   4  -1  -1    2.39    0.24
   4  -1  -1    1.88    0.21
   4  -1  -1    2.34    0.15
   4  -1  -1    2.18    0.14
   3  -1  -1   56.86    0.89
   3  -1  -1   56.89    0.82
   3  -1  -1   55.26    0.96
   3  -1  -1   58.08    0.80
   2  -1  -1   35.34    0.51
   2  -1  -1   34.90    0.63
   2  -1  -1   34.61    0.58
   1  -1  -1   86.41    1.32
   1  -1  -1   87.18    1.17
   1  -1  -1   86.51    1.21
  -1   1   1   88.80    1.16
   0  -1  -1  131.93    2.02
   0  -1  -1  140.21    1.92
   0   1   1  138.29    1.83
   0   1   1  140.32    1.85
  -1  -1  -1    9.03    0.18
   1   1   1    9.22    0.18
   1   1   1    9.06    0.16
  -2  -1  -1   92.23    1.29
   2   1   1   91.39    1.37
   2   1   1   90.05    1.27
   2   1   1   94.45    1.23
   3   1   1   21.04    0.42
   3   1   1   21.38    0.36
   3   1   1   21.11    0.40
   4   1   1  179.82    2.71
   4   1   1  178.44    2.54
   4   1   1  182.69    2.40
   4   1   1  181.88    2.48
   5   1   1    0.04    0.19
   5   1   1   -0.09    0.13
   5   1   1   -0.10    0.15
  -6  -1  -1    0.23    0.14
   6   1   1    0.10    0.14
   6   1   1   -0.13    0.20
   6   1   1    0.39    0.17
  -7  -1  -1    2.35    0.19
   7   1   1    2.82    0.20
   7   1   1    2.22    0.23
   7   1   1    2.91    0.29
  -8  -1  -1   12.41    0.39
   8   1   1   12.37    0.52
   8   1   1   10.86    0.36
   8   1   1   11.57    0.42
  -9  -1  -1    3.87    0.35
   9   1   1    4.18    0.34
   9   1   1    3.67    0.29
 -10  -1  -1    1.06    0.25
  10   1   1    1.74    0.29
  10   1   1    1.42    0.24
 -11  -1  -1   18.93    0.71
 -11  -1  -1   19.04    0.60
  11   1   1   18.23    0.54
  11   1   1   18.88    0.62
 -12  -1  -1    0.28    0.28
 -12  -1  -1    0.18    0.36
  12   1   1    0.20    0.31
 -13  -1  -1    0.52    0.40
  13   1   1   -0.23    0.34
 -14  -1  -1   -0.04    0.45
  14   1   1   -0.66    0.37
  14  -2  -1    0.75    0.38
 -14   2   1    1.14    0.41
  13  -2  -1    6.05    0.43
  13  -2  -1    4.98    0.55
 -13   2   1    7.19    0.65
  12  -2  -1    0.66    0.29
  12  -2  -1    0.61    0.41
 -12   2   1    0.37    0.33
  11  -2  -1    5.60    0.36
  11  -2  -1    4.37    0.45
 -11   2   1    5.52    0.50
  10  -2  -1    4.01    0.30
  10  -2  -1    4.06    0.41
 -10   2   1    4.22    0.35
   9  -2  -1    0.33    0.21
   9  -2  -1    0.15    0.29
   8  -2  -1    0.49    0.19
   8  -2  -1    0.57    0.28
   8  -2  -1    0.41    0.26
   8  -2  -1    0.51    0.18
   7  -2  -1   12.38    0.53
   7  -2  -1   12.87    0.37
   7  -2  -1   11.94    0.48
   7  -2  -1   12.65    0.36
   6  -2  -1   11.58    0.33
   6  -2  -1   11.85    0.44
   6  -2  -1   12.08    0.50
   6  -2  -1   12.08    0.34
   5  -2  -1    1.14    0.15
   5  -2  -1    1.28    0.21
   5  -2  -1    1.12    0.14
   5  -2  -1    0.97    0.24
   4  -2  -1    1.00    0.12
   4  -2  -1    0.74    0.19
   4  -2  -1    0.89    0.14
   4  -2  -1    0.86    0.21
   3  -2  -1  246.71    3.69
   3  -2  -1  248.72    3.31
   3  -2  -1  247.56    3.39
   2  -2  -1   13.19    0.31
   2  -2  -1   13.29    0.24
   2  -2  -1   12.80    0.37
  -2   2   1   13.42    0.25
   1  -2  -1    4.63    0.18
  -1   2   1    4.87    0.14
   0  -2  -1  134.79    1.87
   0  -2  -1  148.21    2.02
   0   2   1  137.09    1.87
   0   2   1  132.28    1.84
  -1  -2  -1   23.28    0.36
  -1  -2  -1   23.45    0.39
   1   2   1   24.03    0.35
   1   2   1   23.97    0.37
  -2  -2  -1    6.40    0.15
  -2  -2  -1    6.12    0.23
   2   2   1    6.40    0.22
   2   2   1    6.70    0.18
  -3  -2  -1    6.71    0.19
  -3  -2  -1    6.92    0.27
   3   2   1    6.88    0.26
   3   2   1    6.67    0.21
  -4  -2  -1    1.55    0.18
  -4  -2  -1    1.84    0.13
   4   2   1    1.89    0.13
   4   2   1    1.69    0.17
  -5  -2  -1    0.98    0.13
  -5  -2  -1    0.76    0.19
   5   2   1    0.87    0.14
   5   2   1    0.68    0.17
  -6  -2  -1    0.38    0.14
   6   2   1    0.04    0.17
   6   2   1    0.38    0.14
  -7  -2  -1    0.18    0.15
   7   2   1    0.28    0.15
   7   2   1   -0.02    0.18
  -8  -2  -1   20.96    0.51
  -8  -2  -1   21.20    0.59
   8   2   1   21.82    0.46
   8   2   1   21.24    0.55
  -9  -2  -1    1.15    0.21
  -9  -2  -1    1.27    0.29
   9   2   1    1.48    0.27
   9   2   1    1.27    0.21
 -10  -2  -1    2.99    0.37
 -10  -2  -1    3.08    0.28
  10   2   1    2.93    0.32
  10   2   1    3.47    0.27
 -11  -2  -1    1.71    0.37
 -11  -2  -1    1.50    0.28
  11   2   1    2.05    0.33
  11   2   1    1.28    0.26
 -12  -2  -1    0.88    0.38
  12   2   1    0.07    0.32
 -13  -2  -1    1.87    0.45
  13   2   1    1.66    0.39
 -14  -2  -1    0.17    0.46
  14   2   1   -0.53    0.39
  14  -3  -1    1.62    0.52
 -14   3   1    1.28    0.43
  13  -3  -1    6.78    0.55
  13  -3  -1    5.91    0.58
 -13   3   1    6.44    0.50
  12  -3  -1    1.47    0.42
  12  -3  -1    0.64    0.30
 -12   3   1    1.86    0.28
 -12   3   1    1.40    0.36
  11  -3  -1    0.77    0.25
  11  -3  -1    0.86    0.36
 -11   3   1    0.51    0.30
 -11   3   1    0.55    0.24
  10  -3  -1    5.29    0.39
  10  -3  -1    5.37    0.44
 -10   3   1    5.23    0.37
   9  -3  -1    4.65    0.36
   9  -3  -1    5.53    0.45
   9  -3  -1    4.91    0.39
   8  -3  -1    0.25    0.25
   8  -3  -1    0.09    0.29
   8  -3  -1    0.08    0.17
   7  -3  -1    3.36    0.33
   7  -3  -1    3.75    0.30
   7  -3  -1    3.32    0.27
   6  -3  -1    0.51    0.25
   6  -3  -1    0.28    0.14
   6  -3  -1    0.28    0.21
   5  -3  -1   87.25    1.50
   5  -3  -1   89.93    1.27
   5  -3  -1   88.54    1.37
   4  -3  -1    8.50    0.33
   4  -3  -1    8.56    0.40
   4  -3  -1    8.68    0.24
  -4   3   1    8.56    0.26
   3  -3  -1   22.96    0.54
   3  -3  -1   23.46    0.38
   3  -3  -1   22.90    0.46
  -3   3   1   23.44    0.40
   2  -3  -1  112.71    1.76
   2  -3  -1  113.19    1.59
  -2   3   1  115.87    1.53
  -2   3   1  111.60    1.52
   1  -3  -1   25.10    0.43
  -1   3   1   25.42    0.40
   0  -3  -1    6.48    0.21
   0  -3  -1    6.02    0.19
   0   3   1    6.11    0.18
   0   3   1    6.37    0.15
  -1  -3  -1   19.79    0.35
  -1  -3  -1   20.18    0.38
   1   3   1   20.60    0.33
   1   3   1   20.32    0.35
  -2  -3  -1    9.97    0.22
  -2  -3  -1    9.69    0.30
   2   3   1    9.95    0.22
   2   3   1    9.21    0.26
  -3  -3  -1   12.49    0.26
  -3  -3  -1   11.72    0.33
   3   3   1   11.96    0.25
   3   3   1   11.96    0.32
  -4  -3  -1    4.48    0.19
  -4  -3  -1    4.18    0.28
   4   3   1    4.44    0.20
   4   3   1    4.31    0.27
  -5  -3  -1   20.54    0.50
  -5  -3  -1   19.99    0.40
   5   3   1   20.62    0.38
   5   3   1   19.69    0.46
  -6  -3  -1   27.51    0.61
  -6  -3  -1   27.07    0.52
   6   3   1   26.64    0.56
   6   3   1   26.90    0.48
  -7  -3  -1    0.17    0.22
  -7  -3  -1    0.10    0.15
   7   3   1    0.10    0.14
   7   3   1   -0.23    0.19
  -8  -3  -1    4.18    0.34
  -8  -3  -1    3.32    0.30
   8   3   1    4.03    0.29
   8   3   1    3.60    0.29
  -9  -3  -1    0.13    0.19
  -9  -3  -1    0.22    0.27
   9   3   1    0.18    0.19
   9   3   1    0.53    0.26
 -10  -3  -1    0.29    0.22
 -10  -3  -1    0.81    0.32
  10   3   1    0.79    0.30
  10   3   1    0.63    0.22
 -11  -3  -1    9.63    0.48
 -11  -3  -1   10.06    0.63
  11   3   1    8.58    0.57
 -12  -3  -1    0.41    0.37
  12   3   1    0.49    0.35
 -13  -3  -1    1.89    0.46
  13   3   1    1.54    0.39
 -14  -3  -1    1.47    0.51
  14   3   1    1.32    0.43
  14  -4  -1    0.68    0.50
 -14   4   1    0.72    0.43
  13  -4  -1    0.09    0.44
 -13   4   1    0.40    0.38
  12  -4  -1    2.77    0.45
  12  -4  -1    1.70    0.32
 -12   4   1    2.30    0.30
 -12   4   1    2.39    0.39
  11  -4  -1    7.46    0.64
  11  -4  -1    8.55    0.46
 -11   4   1    8.83    0.46
  10  -4  -1    0.50    0.39
  10  -4  -1    0.70    0.23
  10  -4  -1    0.86    0.33
 -10   4   1    0.63    0.23
   9  -4  -1   12.02    0.41
   9  -4  -1   12.21    0.57
   9  -4  -1   12.53    0.68
  -9   4   1   12.46    0.42
   8  -4  -1    5.03    0.31
   8  -4  -1    5.83    0.43
   8  -4  -1    5.01    0.44
  -8   4   1    5.28    0.32
   7  -4  -1    4.23    0.26
   7  -4  -1    4.61    0.38
   7  -4  -1    4.88    0.47
  -7   4   1    3.89    0.29
   6  -4  -1    5.29    0.37
   6  -4  -1    5.28    0.25
   6  -4  -1    5.34    0.44
  -6   4   1    4.86    0.28
   5  -4  -1    1.47    0.22
   5  -4  -1    1.19    0.27
   5  -4  -1    1.18    0.14
  -5   4   1    1.11    0.16
   4  -4  -1   27.92    0.55
   4  -4  -1   27.67    0.66
  -4   4   1   28.23    0.49
   3  -4  -1    2.20    0.18
   3  -4  -1    2.71    0.28
  -3   4   1    2.05    0.13
  -3   4   1    2.32    0.20
   2  -4  -1  350.90    4.71
   2  -4  -1  350.79    5.15
  -2   4   1  349.57    4.67
  -2   4   1  344.23    4.69
   1  -4  -1   15.13    0.36
   1  -4  -1   15.06    0.35
  -1   4   1   16.11    0.26
  -1   4   1   15.73    0.31
   0  -4  -1    9.09    0.26
   0  -4  -1    9.10    0.28
   0   4   1    9.49    0.24
   0   4   1    9.67    0.21
  -1  -4  -1   13.75    0.34
  -1  -4  -1   13.81    0.30
   1   4   1   14.06    0.28
   1   4   1   13.59    0.29
  -2  -4  -1   11.91    0.27
  -2  -4  -1   10.69    0.33
   2   4   1   11.84    0.26
   2   4   1   11.85    0.30
  -3  -4  -1    0.46    0.11
  -3  -4  -1    0.49    0.17
   3   4   1    0.31    0.15
   3   4   1    0.71    0.11
  -4  -4  -1    0.48    0.18
  -4  -4  -1    0.50    0.11
   4   4   1    0.76    0.12
   4   4   1    0.50    0.17
  -5  -4  -1   18.87    0.48
  -5  -4  -1   18.75    0.39
   5   4   1   18.22    0.45
   5   4   1   18.28    0.36
  -6  -4  -1    0.47    0.22
  -6  -4  -1    0.19    0.14
   6   4   1    0.16    0.20
   6   4   1    0.40    0.13
  -7  -4  -1    4.01    0.31
  -7  -4  -1    3.88    0.26
   7   4   1    3.89    0.25
   7   4   1    4.07    0.36
  -8  -4  -1   82.11    1.39
  -8  -4  -1   80.22    1.32
   8   4   1   81.26    1.32
   8   4   1   80.88    1.19
  -9  -4  -1    1.50    0.22
  -9  -4  -1    1.30    0.31
   9   4   1    1.37    0.28
   9   4   1    1.51    0.21
 -10  -4  -1    4.06    0.38
 -10  -4  -1    2.78    0.38
  10   4   1    3.37    0.26
  10   4   1    3.08    0.34
 -11  -4  -1    0.24    0.34
  11   4   1    0.19    0.32
 -12  -4  -1    0.86    0.40
  12   4   1    0.26    0.35
 -13  -4  -1    3.59    0.52
  13   4   1    3.26    0.44
 -14  -4  -1   -0.25    0.47
  14   4   1    0.53    0.42
  14  -5  -1    4.03    0.57
 -14   5   1    3.29    0.49
  13  -5  -1    0.19    0.42
 -13   5   1    0.31    0.31
 -13   5   1    0.39    0.39
  12  -5  -1    2.53    0.43
 -12   5   1    2.56    0.33
  11  -5  -1    0.92    0.26
  11  -5  -1    0.50    0.45
  11  -5  -1    0.25    0.35
 -11   5   1    0.99    0.26
  10  -5  -1    0.71    0.41
  10  -5  -1    0.14    0.32
  10  -5  -1    0.68    0.23
 -10   5   1    0.53    0.23
   9  -5  -1    3.81    0.32
   9  -5  -1    4.78    0.46
   9  -5  -1    4.78    0.38
  -9   5   1    4.36    0.29
   8  -5  -1    1.43    0.27
   8  -5  -1    1.80    0.20
   8  -5  -1    1.40    0.34
  -8   5   1    1.82    0.22
   7  -5  -1   20.01    0.56
   7  -5  -1   19.92    0.67
  -7   5   1   20.48    0.47
   6  -5  -1   12.64    0.44
   6  -5  -1   13.07    0.56
  -6   5   1   12.97    0.37
   5  -5  -1    0.04    0.19
   5  -5  -1   -0.21    0.26
  -5   5   1   -0.01    0.10
  -5   5   1   -0.03    0.15
   4  -5  -1    6.19    0.31
   4  -5  -1    5.45    0.43
  -4   5   1    6.28    0.27
  -4   5   1    6.04    0.19
   3  -5  -1    5.29    0.44
   3  -5  -1    5.44    0.28
  -3   5   1    5.51    0.16
  -3   5   1    5.42    0.24
   2  -5  -1   57.99    0.90
  -2   5   1   58.46    0.86
  -2   5   1   60.69    0.82
   1  -5  -1   43.76    0.70
   1  -5  -1   42.59    0.74
  -1   5   1   42.58    0.66
  -1   5   1   45.37    0.63
   0  -5  -1    2.74    0.23
   0  -5  -1    2.89    0.25
   0   5   1    2.53    0.20
   0   5   1    2.84    0.18
  -1  -5  -1   34.34    0.59
  -1  -5  -1   34.36    0.60
   1   5   1   34.83    0.55
   1   5   1   34.56    0.54
  -2  -5  -1   20.63    0.40
  -2  -5  -1   19.84    0.44
   2   5   1   20.65    0.41
   2   5   1   20.82    0.37
  -3  -5  -1    9.50    0.26
  -3  -5  -1    9.44    0.33
   3   5   1    9.21    0.31
   3   5   1    9.59    0.24
  -4  -5  -1   18.83    0.38
  -4  -5  -1   18.03    0.46
   4   5   1   18.61    0.44
   4   5   1   18.66    0.35
  -5  -5  -1   40.64    0.78
  -5  -5  -1   41.92    0.70
   5   5   1   41.46    0.64
   5   5   1   40.88    0.74
  -6  -5  -1    1.75    0.26
  -6  -5  -1    1.86    0.17
   6   5   1    1.38    0.23
   6   5   1    2.34    0.17
  -7  -5  -1   15.32    0.39
  -7  -5  -1   15.03    0.51
   7   5   1   14.83    0.36
   7   5   1   15.40    0.49
  -8  -5  -1    7.31    0.45
  -8  -5  -1    6.89    0.34
   8   5   1    6.70    0.31
   8   5   1    7.33    0.45
  -9  -5  -1    0.78    0.31
  -9  -5  -1    0.43    0.21
   9   5   1    0.62    0.29
   9   5   1    0.54    0.19
 -10  -5  -1    1.62    0.36
 -10  -5  -1    1.09    0.25
  10   5   1    1.53    0.33
 -11  -5  -1    0.21    0.36
  11   5   1    0.25    0.34
 -12  -5  -1    0.68    0.42
  12   5   1    0.60    0.38
 -13  -5  -1    0.48    0.46
  13   5   1    0.59    0.40
  13  -6  -1    2.45    0.48
 -13   6   1    2.86    0.36
  12  -6  -1    0.67    0.40
  12  -6  -1    1.39    0.55
 -12   6   1    0.87    0.29
  11  -6  -1    0.74    0.36
  11  -6  -1    0.80    0.47
 -11   6   1    0.28    0.27
  10  -6  -1    0.35    0.31
  10  -6  -1    0.12    0.40
 -10   6   1   -0.05    0.20
 -10   6   1   -0.06    0.23
   9  -6  -1    7.25    0.53
   9  -6  -1    5.94    0.50
  -9   6   1    5.80    0.33
  -9   6   1    6.40    0.39
   8  -6  -1    6.46    0.46
   8  -6  -1    6.87    0.59
  -8   6   1    6.68    0.30
  -8   6   1    6.98    0.37
   7  -6  -1    4.25    0.31
   7  -6  -1    3.57    0.37
  -7   6   1    3.71    0.23
  -7   6   1    3.73    0.31
   6  -6  -1    1.43    0.23
   6  -6  -1    0.82    0.30
  -6   6   1    1.42    0.19
  -6   6   1    0.67    0.12
   5  -6  -1    3.40    0.25
   5  -6  -1    3.21    0.36
  -5   6   1    3.28    0.18
  -5   6   1    3.25    0.28
   4  -6  -1   21.34    0.65
   4  -6  -1   22.89    0.49
  -4   6   1   21.94    0.46
  -4   6   1   22.06    0.37
   3  -6  -1    5.54    0.44
   3  -6  -1    6.25    0.29
  -3   6   1    6.54    0.27
  -3   6   1    6.55    0.18
   2  -6  -1    6.84    0.30
  -2   6   1    6.75    0.19
  -2   6   1    6.76    0.26
   1  -6  -1   16.92    0.39
   1  -6  -1   17.02    0.42
  -1   6   1   17.05    0.36
  -1   6   1   17.66    0.31
   0  -6  -1    7.92    0.29
   0  -6  -1    7.94    0.31
   0   6   1    7.79    0.25
   0   6   1    7.93    0.24
  -1  -6  -1    2.25    0.20
  -1  -6  -1    2.11    0.17
   1   6   1    2.10    0.15
   1   6   1    2.06    0.15
  -2  -6  -1    0.09    0.13
  -2  -6  -1    0.11    0.17
   2   6   1    0.05    0.15
   2   6   1    0.08    0.12
  -3  -6  -1   19.28    0.48
  -3  -6  -1   19.62    0.40
   3   6   1   19.32    0.37
   3   6   1   19.03    0.43
  -4  -6  -1   36.00    0.63
  -4  -6  -1   37.46    0.73
   4   6   1   36.88    0.58
   4   6   1   36.96    0.67
  -5  -6  -1   -0.11    0.21
  -5  -6  -1    0.42    0.14
   5   6   1    0.20    0.13
   5   6   1    0.04    0.20
  -6  -6  -1   31.13    0.70
  -6  -6  -1   30.25    0.58
   6   6   1   31.25    0.53
   6   6   1   29.95    0.65
  -7  -6  -1    0.34    0.25
  -7  -6  -1    0.20    0.16
   7   6   1    0.26    0.15
   7   6   1   -0.01    0.23
  -8  -6  -1   24.63    0.55
  -8  -6  -1   24.57    0.70
   8   6   1   24.43    0.49
   8   6   1   23.35    0.64
  -9  -6  -1   -0.02    0.21
  -9  -6  -1    0.44    0.30
   9   6   1    0.37    0.29
   9   6   1    0.27    0.18
 -10  -6  -1    9.24    0.61
  10   6   1    9.50    0.57
 -11  -6  -1    0.48    0.37
  11   6   1   -0.31    0.34
 -12  -6  -1   -0.34    0.40
  12   6   1    0.31    0.39
 -13  -6  -1    0.68    0.46
  13   6   1   -0.48    0.41
  13  -7  -1    0.57    0.44
  13  -7  -1    0.94    0.62
 -13   7   1   -0.16    0.32
  12  -7  -1    5.14    0.50
  12  -7  -1    6.56    0.67
 -12   7   1    5.65    0.40
  11  -7  -1    3.48    0.42
  11  -7  -1    3.75    0.57
 -11   7   1    4.37    0.35
  10  -7  -1    0.40    0.44
  10  -7  -1    0.95    0.33
 -10   7   1    1.43    0.27
   9  -7  -1    2.67    0.34
   9  -7  -1    2.92    0.43
  -9   7   1    2.17    0.27
  -9   7   1    2.08    0.21
   8  -7  -1    0.10    0.34
   8  -7  -1   -0.01    0.25
  -8   7   1    0.29    0.16
  -8   7   1   -0.03    0.20
   7  -7  -1   35.65    0.94
   7  -7  -1   36.41    0.77
  -7   7   1   36.91    0.70
  -7   7   1   35.85    0.61
   6  -7  -1    6.28    0.37
   6  -7  -1    5.96    0.43
  -6   7   1    5.68    0.34
  -6   7   1    5.68    0.22
   5  -7  -1   50.99    0.88
   5  -7  -1   48.99    1.05
  -5   7   1   49.83    0.75
  -5   7   1   50.22    0.83
   4  -7  -1    3.47    0.24
   4  -7  -1    3.95    0.37
  -4   7   1    3.63    0.28
  -4   7   1    3.38    0.17
   3  -7  -1    0.89    0.18
   3  -7  -1    0.46    0.28
  -3   7   1    0.50    0.16
  -3   7   1    0.70    0.10
   2  -7  -1   15.70    0.44
   2  -7  -1   15.21    0.40
  -2   7   1   15.30    0.37
  -2   7   1   15.57    0.30
   1  -7  -1   30.83    0.62
   1  -7  -1   31.39    0.58
  -1   7   1   31.17    0.55
  -1   7   1   31.24    0.50
   0  -7  -1   14.75    0.39
   0  -7  -1   14.88    0.40
   0   7   1   15.34    0.33
   0   7   1   14.82    0.34
  -1  -7  -1    0.59    0.16
  -1  -7  -1    0.66    0.19
   1   7   1    0.64    0.14
   1   7   1    0.84    0.15
  -2  -7  -1   14.81    0.38
  -2  -7  -1   15.23    0.43
   2   7   1   15.37    0.38
   2   7   1   15.48    0.35
  -3  -7  -1    2.60    0.25
  -3  -7  -1    2.20    0.24
   3   7   1    2.71    0.22
   3   7   1    2.38    0.21
  -4  -7  -1    4.24    0.36
  -4  -7  -1    4.18    0.26
   4   7   1    4.15    0.23
   4   7   1    4.11    0.32
  -5  -7  -1   31.20    0.59
  -5  -7  -1   31.80    0.69
   5   7   1   30.84    0.53
   5   7   1   32.37    0.66
  -6  -7  -1    8.22    0.45
  -6  -7  -1    8.64    0.33
   6   7   1    8.14    0.29
   6   7   1    8.88    0.42
  -7  -7  -1   10.59    0.51
  -7  -7  -1   10.84    0.37
   7   7   1   11.21    0.34
   7   7   1   11.54    0.48
  -8  -7  -1    1.34    0.22
  -8  -7  -1    0.79    0.31
   8   7   1    1.31    0.19
   8   7   1    0.84    0.29
  -9  -7  -1    1.40    0.35
  -9  -7  -1    1.42    0.24
   9   7   1    2.06    0.34
 -10  -7  -1    0.03    0.34
  10   7   1   -0.08    0.32
 -11  -7  -1    2.06    0.42
  11   7   1    2.27    0.41
 -12  -7  -1    0.09    0.42
  12   7   1    0.62    0.40
 -13  -7  -1    0.52    0.48
  13   7   1    0.49    0.44
  13  -8  -1    1.60    0.67
 -13   8   1    2.16    0.36
  12  -8  -1    0.88    0.40
  12  -8  -1    0.16    0.58
 -12   8   1    0.93    0.31
  11  -8  -1    5.43    0.63
  11  -8  -1    5.07    0.46
 -11   8   1    5.42    0.39
  10  -8  -1    0.90    0.33
  10  -8  -1    0.76    0.45
 -10   8   1    0.81    0.28
   9  -8  -1    0.17    0.39
   9  -8  -1    0.41    0.30
  -9   8   1    0.31    0.25
   8  -8  -1    3.92    0.46
   8  -8  -1    4.45    0.35
  -8   8   1    4.50    0.39
  -8   8   1    4.05    0.27
   7  -8  -1    1.36    0.37
   7  -8  -1    0.99    0.25
  -7   8   1    0.66    0.14
  -7   8   1    1.26    0.23
   6  -8  -1   10.81    0.43
   6  -8  -1   10.77    0.61
  -6   8   1   10.73    0.28
  -6   8   1   10.62    0.39
   5  -8  -1   24.67    0.77
   5  -8  -1   25.10    0.57
  -5   8   1   24.87    0.54
  -5   8   1   24.77    0.43
   4  -8  -1    4.44    0.40
   4  -8  -1    5.22    0.34
  -4   8   1    5.07    0.20
  -4   8   1    4.56    0.30
   3  -8  -1    1.28    0.28
   3  -8  -1    2.30    0.22
  -3   8   1    2.19    0.20
  -3   8   1    2.34    0.18
   2  -8  -1    1.23    0.20
   2  -8  -1    1.22    0.21
  -2   8   1    1.68    0.18
  -2   8   1    1.60    0.13
   1  -8  -1    3.04    0.23
   1  -8  -1    3.50    0.31
  -1   8   1    3.42    0.22
  -1   8   1    3.07    0.21
   0  -8  -1    2.29    0.21
   0  -8  -1    2.62    0.23
   0   8   1    2.21    0.17
   0   8   1    2.48    0.18
  -1  -8  -1   64.11    1.04
  -1  -8  -1   62.95    1.06
   1   8   1   64.24    0.95
   1   8   1   62.71    0.97
  -2  -8  -1   35.91    0.69
  -2  -8  -1   33.68    0.64
   2   8   1   33.90    0.58
   2   8   1   34.02    0.62
  -3  -8  -1    0.15    0.17
  -3  -8  -1    0.04    0.21
   3   8   1    0.07    0.18
   3   8   1    0.29    0.15
  -4  -8  -1    7.51    0.31
  -4  -8  -1    6.77    0.40
   4   8   1    6.73    0.37
   4   8   1    7.35    0.28
  -5  -8  -1    3.51    0.29
  -5  -8  -1    3.38    0.31
   5   8   1    3.53    0.24
   5   8   1    3.14    0.27
  -6  -8  -1   20.65    0.48
  -6  -8  -1   21.76    0.63
   6   8   1   20.58    0.43
   6   8   1   21.08    0.57
  -7  -8  -1    4.39    0.38
  -7  -8  -1    4.97    0.34
   7   8   1    3.67    0.32
   7   8   1    4.76    0.29
  -8  -8  -1   11.93    0.44
  -8  -8  -1   12.04    0.61
   8   8   1   12.00    0.40
   8   8   1   12.16    0.56
  -9  -8  -1    2.47    0.39
   9   8   1    2.72    0.36
 -10  -8  -1    1.16    0.38
  10   8   1    1.13    0.36
 -11  -8  -1    0.18    0.40
  11   8   1   -0.35    0.37
 -12  -8  -1    2.25    0.48
  12   8   1    2.65    0.45
 -13  -8  -1   -0.46    0.49
  13   8   1    0.36    0.46
  13  -9  -1    2.76    0.71
 -13   9   1    1.57    0.38
  12  -9  -1    1.18    0.61
 -12   9   1    0.50    0.32
  11  -9  -1    1.58    0.39
  11  -9  -1    1.59    0.57
 -11   9   1    1.20    0.31
  10  -9  -1    0.93    0.47
  10  -9  -1    0.90    0.34
 -10   9   1    1.11    0.28
   9  -9  -1    5.31    0.40
   9  -9  -1    5.49    0.54
  -9   9   1    4.71    0.34
   8  -9  -1    1.65    0.30
   8  -9  -1    1.64    0.42
  -8   9   1    1.81    0.26
   7  -9  -1    0.03    0.24
   7  -9  -1   -0.12    0.37
  -7   9   1    0.04    0.22
  -7   9   1    0.24    0.14
   6  -9  -1    3.13    0.42
   6  -9  -1    3.64    0.29
  -6   9   1    3.45    0.22
  -6   9   1    3.23    0.26
   5  -9  -1   18.45    0.51
   5  -9  -1   18.77    0.70
  -5   9   1   18.85    0.37
  -5   9   1   18.78    0.48
   4  -9  -1   20.97    0.72
   4  -9  -1   21.60    0.52
  -4   9   1   21.89    0.50
  -4   9   1   21.28    0.39
   3  -9  -1    4.46    0.33
  -3   9   1    3.69    0.30
  -3   9   1    4.12    0.20
   2  -9  -1    6.45    0.38
   2  -9  -1    6.52    0.35
  -2   9   1    7.12    0.24
  -2   9   1    6.64    0.32
   1  -9  -1    0.17    0.20
   1  -9  -1   -0.06    0.20
  -1   9   1    0.32    0.14
  -1   9   1    0.23    0.17
   0  -9  -1    0.06    0.20
   0  -9  -1    0.00    0.20
   0   9   1    0.53    0.16
   0   9   1    0.12    0.17
  -1  -9  -1    2.25    0.26
  -1  -9  -1    2.53    0.22
   1   9   1    2.52    0.20
   1   9   1    2.59    0.20
  -2  -9  -1   10.65    0.38
  -2  -9  -1   11.33    0.44
   2   9   1   10.72    0.34
   2   9   1   11.66    0.37
  -3  -9  -1   21.78    0.58
  -3  -9  -1   21.77    0.50
   3   9   1   21.89    0.52
   3   9   1   21.77    0.45
  -4  -9  -1    9.56    0.35
  -4  -9  -1    9.36    0.46
   4   9   1    9.06    0.40
   4   9   1    9.58    0.32
  -5  -9  -1    5.00    0.44
  -5  -9  -1    4.00    0.31
   5   9   1    3.97    0.30
   5   9   1    3.73    0.27
  -6  -9  -1    0.27    0.20
  -6  -9  -1    0.37    0.28
   6   9   1    0.03    0.25
   6   9   1    0.12    0.17
  -7  -9  -1    7.28    0.54
  -7  -9  -1    6.43    0.37
   7   9   1    6.31    0.48
   7   9   1    6.10    0.32
  -8  -9  -1    1.39    0.35
  -8  -9  -1    0.90    0.25
   8   9   1    1.54    0.33
  -9  -9  -1    4.87    0.45
   9   9   1    4.79    0.41
 -10  -9  -1    4.66    0.48
  10   9   1    3.60    0.43
 -11  -9  -1    0.38    0.42
  11   9   1    1.25    0.41
 -12  -9  -1    1.97    0.50
  12   9   1    2.09    0.46
  12 -10  -1    1.88    0.67
 -12  10   1    1.94    0.36
  11 -10  -1    2.96    0.61
 -11  10   1    2.59    0.35
  10 -10  -1    0.93    0.34
  10 -10  -1    0.58    0.49
 -10  10   1    0.78    0.30
   9 -10  -1    0.11    0.29
   9 -10  -1   -0.07    0.43
  -9  10   1   -0.32    0.25
   8 -10  -1    9.89    0.73
   8 -10  -1   11.13    0.53
  -8  10   1   11.05    0.48
   7 -10  -1   20.05    0.60
   7 -10  -1   19.56    0.84
  -7  10   1   20.36    0.56
   6 -10  -1   15.38    0.74
   6 -10  -1   14.46    0.50
  -6  10   1   14.94    0.48
  -6  10   1   14.79    0.34
   5 -10  -1    1.22    0.24
   5 -10  -1    1.31    0.40
  -5  10   1    1.23    0.22
  -5  10   1    1.35    0.14
   4 -10  -1    3.87    0.28
   4 -10  -1    4.24    0.44
  -4  10   1    3.30    0.22
  -4  10   1    3.19    0.25
   3 -10  -1   14.28    0.45
  -3  10   1   14.57    0.42
  -3  10   1   14.55    0.33
   2 -10  -1   -0.27    0.20
   2 -10  -1   -0.04    0.21
  -2  10   1    0.00    0.13
  -2  10   1    0.09    0.19
   1 -10  -1   27.03    0.63
   1 -10  -1   27.77    0.61
  -1  10   1   27.12    0.51
  -1  10   1   25.84    0.54
   0 -10  -1   32.39    0.67
   0 -10  -1   31.06    0.69
   0  10   1   33.05    0.61
   0  10   1   32.84    0.59
  -1 -10  -1    4.17    0.31
  -1 -10  -1    3.54    0.33
   1  10   1    3.34    0.23
   1  10   1    3.81    0.24
  -2 -10  -1    2.80    0.24
  -2 -10  -1    2.66    0.28
   2  10   1    3.04    0.24
   2  10   1    2.83    0.22
  -3 -10  -1    0.20    0.19
  -3 -10  -1    0.07    0.24
   3  10   1    0.15    0.21
   3  10   1    0.42    0.17
  -4 -10  -1   49.38    0.90
  -4 -10  -1   49.71    0.97
   4  10   1   50.43    0.90
   4  10   1   49.29    0.80
  -5 -10  -1   39.39    0.76
  -5 -10  -1   39.25    0.86
   5  10   1   39.17    0.79
   5  10   1   39.08    0.68
  -6 -10  -1    6.66    0.52
  -6 -10  -1    6.95    0.38
   6  10   1    6.81    0.33
   6  10   1    6.58    0.48
  -7 -10  -1    1.78    0.25
  -7 -10  -1    1.87    0.35
   7  10   1    1.89    0.22
   7  10   1    1.69    0.32
  -8 -10  -1    5.40    0.45
   8  10   1    6.73    0.54
  -9 -10  -1    4.79    0.47
   9  10   1    4.28    0.43
 -10 -10  -1    0.36    0.41
  10  10   1    0.66    0.39
 -11 -10  -1    5.82    0.56
  11  10   1    7.02    0.54
 -12 -10  -1    5.81    0.61
  12  10   1    4.98    0.55
  12 -11  -1   -0.17    0.66
 -12  11   1    1.10    0.35
  11 -11  -1    3.30    0.65
 -11  11   1    2.56    0.36
  10 -11  -1    0.10    0.51
 -10  11   1   -0.01    0.29
   9 -11  -1    0.57    0.48
   9 -11  -1    1.15    0.32
  -9  11   1    0.91    0.28
   8 -11  -1    0.25    0.28
   8 -11  -1    0.98    0.45
  -8  11   1    0.86    0.27
   7 -11  -1    7.68    0.58
   7 -11  -1    6.88    0.46
  -7  11   1    7.09    0.44
   6 -11  -1    4.27    0.33
   6 -11  -1    3.66    0.47
  -6  11   1    3.93    0.31
   5 -11  -1   15.15    0.77
   5 -11  -1   16.54    0.52
  -5  11   1   16.20    0.37
  -5  11   1   15.74    0.49
   4 -11  -1    1.18    0.41
   4 -11  -1    1.28    0.25
  -4  11   1    1.26    0.15
  -4  11   1    1.26    0.23
   3 -11  -1    7.97    0.48
   3 -11  -1    6.21    0.39
  -3  11   1    5.99    0.37
  -3  11   1    6.39    0.27
   2 -11  -1    8.42    0.43
   2 -11  -1    8.75    0.43
  -2  11   1    8.68    0.39
  -2  11   1    8.86    0.31
   1 -11  -1    0.57    0.23
   1 -11  -1    0.84    0.24
  -1  11   1    0.34    0.20
  -1  11   1    1.09    0.18
   0 -11  -1    1.14    0.25
   0 -11  -1    0.39    0.24
   0  11   1    0.96    0.19
   0  11   1    1.30    0.22
  -1 -11  -1    0.37    0.22
  -1 -11  -1    0.18    0.24
   1  11   1    0.31    0.20
   1  11   1   -0.15    0.19
  -2 -11  -1    3.82    0.33
  -2 -11  -1    3.51    0.27
   2  11   1    3.33    0.24
   2  11   1    3.94    0.27
  -3 -11  -1    8.06    0.40
  -3 -11  -1    8.36    0.48
   3  11   1    7.83    0.35
   3  11   1    8.51    0.42
  -4 -11  -1    5.77    0.38
  -4 -11  -1    5.70    0.48
   4  11   1    6.13    0.41
   4  11   1    5.03    0.32
  -5 -11  -1   18.68    0.65
  -5 -11  -1   18.94    0.53
   5  11   1   18.72    0.47
   5  11   1   18.14    0.57
  -6 -11  -1    1.26    0.34
  -6 -11  -1    0.83    0.24
   6  11   1    0.68    0.21
   6  11   1    1.12    0.31
  -7 -11  -1    0.07    0.34
   7  11   1    0.22    0.31
  -8 -11  -1    0.29    0.37
   8  11   1    0.50    0.34
  -9 -11  -1    0.27    0.38
   9  11   1    1.54    0.39
 -10 -11  -1    5.92    0.54
  10  11   1    6.36    0.50
 -11 -11  -1    3.56    0.52
  11  11   1    2.85    0.48
 -12 -11  -1    1.61    0.52
  12  11   1    1.76    0.51
  12 -12  -1    2.42    0.72
 -12  12   1    1.56    0.39
  11 -12  -1    0.94    0.63
 -11  12   1    0.31    0.34
  10 -12  -1    6.27    0.67
 -10  12   1    4.65    0.40
   9 -12  -1    3.29    0.58
  -9  12   1    3.33    0.36
   8 -12  -1    0.87    0.48
   8 -12  -1    0.58    0.31
  -8  12   1    0.58    0.29
   7 -12  -1    3.17    0.51
   7 -12  -1    3.14    0.33
  -7  12   1    3.31    0.32
   6 -12  -1   15.77    0.55
   6 -12  -1   15.73    0.80
  -6  12   1   16.70    0.54
   5 -12  -1   11.11    0.77
   5 -12  -1   10.27    0.49
  -5  12   1   10.59    0.46
   4 -12  -1    5.19    0.42
   4 -12  -1    5.99    0.51
  -4  12   1    5.49    0.28
  -4  12   1    6.09    0.41
   3 -12  -1    0.73    0.25
   3 -12  -1    0.20    0.27
  -3  12   1   -0.01    0.16
  -3  12   1   -0.25    0.21
   2 -12  -1    0.22    0.25
   2 -12  -1    0.12    0.24
  -2  12   1    0.00    0.21
  -2  12   1    0.03    0.17
   1 -12  -1    9.95    0.48
   1 -12  -1    9.93    0.46
  -1  12   1   10.77    0.37
  -1  12   1   10.08    0.41
   0 -12  -1    6.72    0.44
   0 -12  -1    6.73    0.43
   0  12   1    6.99    0.38
   0  12   1    7.33    0.35
  -1 -12  -1   16.37    0.58
  -1 -12  -1   17.46    0.53
   1  12   1   17.54    0.48
   1  12   1   16.99    0.49
  -2 -12  -1   12.70    0.48
  -2 -12  -1   11.76    0.55
   2  12   1   12.13    0.44
   2  12   1   12.14    0.43
  -3 -12  -1    1.70    0.32
  -3 -12  -1    1.94    0.26
   3  12   1    2.08    0.28
   3  12   1    2.09    0.24
  -4 -12  -1    2.59    0.28
  -4 -12  -1    2.54    0.35
   4  12   1    2.12    0.29
   4  12   1    2.30    0.24
  -5 -12  -1    2.87    0.38
  -5 -12  -1    3.07    0.29
   5  12   1    2.49    0.33
   5  12   1    2.94    0.26
  -6 -12  -1   14.50    0.67
  -6 -12  -1   14.41    0.52
   6  12   1   14.80    0.45
   6  12   1   14.69    0.61
  -7 -12  -1    1.44    0.39
   7  12   1    1.97    0.36
  -8 -12  -1    1.26    0.41
   8  12   1    0.94    0.37
  -9 -12  -1    0.48    0.42
   9  12   1    1.00    0.40
 -10 -12  -1   -0.54    0.43
  10  12   1    0.03    0.41
 -11 -12  -1    3.08    0.55
  11  12   1    3.32    0.51
  11 -13  -1    2.59    0.70
 -11  13   1    2.76    0.39
  10 -13  -1    0.43    0.57
 -10  13   1    0.43    0.32
   9 -13  -1    3.46    0.61
  -9  13   1    1.99    0.34
   8 -13  -1   -0.54    0.49
  -8  13   1   -0.26    0.28
   7 -13  -1   14.00    0.86
   7 -13  -1   13.97    0.57
  -7  13   1   12.99    0.55
   6 -13  -1    0.42    0.46
   6 -13  -1    0.12    0.27
  -6  13   1    0.14    0.26
   5 -13  -1    1.59    0.48
   5 -13  -1    1.73    0.29
  -5  13   1    1.28    0.28
   4 -13  -1   26.44    0.68
  -4  13   1   27.89    0.67
   3 -13  -1   19.04    0.65
   3 -13  -1   16.69    0.56
  -3  13   1   15.86    0.54
  -3  13   1   17.19    0.44
   2 -13  -1    1.11    0.28
   2 -13  -1    0.94    0.29
  -2  13   1    1.28    0.21
  -2  13   1    1.03    0.25
   1 -13  -1    0.06    0.26
   1 -13  -1    0.17    0.27
  -1  13   1    0.27    0.20
  -1  13   1    0.38    0.24
   0 -13  -1    4.21    0.34
   0 -13  -1    4.06    0.36
   0  13   1    4.33    0.30
   0  13   1    3.94    0.27
  -1 -13  -1    5.96    0.48
  -1 -13  -1    5.30    0.45
   1  13   1    5.83    0.40
   1  13   1    5.81    0.41
  -2 -13  -1    0.47    0.32
  -2 -13  -1    0.31    0.27
   2  13   1    0.65    0.24
   2  13   1    0.01    0.25
  -3 -13  -1   13.44    0.62
  -3 -13  -1   13.96    0.54
   3  13   1   13.95    0.47
   3  13   1   13.92    0.53
  -4 -13  -1    6.23    0.56
  -4 -13  -1    5.74    0.45
   4  13   1    5.04    0.39
   4  13   1    5.35    0.37
  -5 -13  -1   -0.04    0.34
  -5 -13  -1    0.62    0.27
   5  13   1    0.16    0.23
   5  13   1    0.15    0.30
  -6 -13  -1    0.19    0.36
   6  13   1    0.10    0.33
   6  13   1    0.31    0.24
  -7 -13  -1    0.07    0.38
   7  13   1    0.10    0.35
  -8 -13  -1    3.89    0.51
   8  13   1    4.01    0.45
  -9 -13  -1    3.42    0.52
   9  13   1    3.67    0.47
 -10 -13  -1   -0.02    0.47
  10  13   1    1.03    0.46
  11 -14  -1    3.89    0.76
 -11  14   1    3.01    0.44
  10 -14  -1    3.78    0.71
 -10  14   1    2.84    0.41
   9 -14  -1    0.98    0.58
  -9  14   1    0.91    0.34
   8 -14  -1    1.84    0.59
  -8  14   1    1.50    0.34
   7 -14  -1    5.86    0.65
  -7  14   1    4.95    0.39
   6 -14  -1    5.90    0.60
  -6  14   1    5.11    0.38
   5 -14  -1    2.73    0.34
   5 -14  -1    2.61    0.53
  -5  14   1    2.37    0.31
   4 -14  -1    2.51    0.50
   4 -14  -1    3.89    0.35
  -4  14   1    3.92    0.35
   3 -14  -1    7.07    0.50
   3 -14  -1    8.74    0.61
  -3  14   1    7.16    0.49
  -3  14   1    7.67    0.37
   2 -14  -1   -0.43    0.28
   2 -14  -1    0.08    0.29
  -2  14   1    0.01    0.26
  -2  14   1    0.14    0.22
   1 -14  -1    5.35    0.51
   1 -14  -1    5.48    0.49
  -1  14   1    5.36    0.38
  -1  14   1    5.49    0.35
   0 -14  -1    1.13    0.31
   0 -14  -1    1.10    0.33
   0  14   1    1.01    0.25
   0  14   1    1.32    0.27
  -1 -14  -1   11.07    0.56
  -1 -14  -1   10.43    0.59
   1  14   1   10.77    0.48
   1  14   1   10.24    0.48
  -2 -14  -1    5.03    0.37
  -2 -14  -1    4.57    0.41
   2  14   1    4.40    0.34
   2  14   1    4.74    0.33
  -3 -14  -1    2.53    0.40
  -3 -14  -1    2.69    0.32
   3  14   1    2.39    0.33
   3  14   1    2.44    0.29
  -4 -14  -1   -0.14    0.28
  -4 -14  -1    0.31    0.36
   4  14   1   -0.10    0.30
   4  14   1    0.02    0.25
  -5 -14  -1    1.48    0.39
  -5 -14  -1    0.89    0.30
   5  14   1    0.85    0.26
   5  14   1    0.87    0.33
  -6 -14  -1   -0.13    0.39
   6  14   1    0.52    0.36
  -7 -14  -1    4.07    0.49
   7  14   1    4.03    0.45
  -8 -14  -1    0.36    0.44
   8  14   1    0.26    0.40
  -9 -14  -1    1.16    0.50
   9  14   1    1.37    0.46
 -10 -14  -1    0.37    0.51
  10  14   1    0.26    0.47
  10 -15  -1    0.59    0.67
 -10  15   1    0.60    0.38
   9 -15  -1   10.30    0.83
  -9  15   1    9.50    0.64
   8 -15  -1    1.60    0.61
  -8  15   1    0.96    0.37
   7 -15  -1   -0.50    0.56
  -7  15   1   -0.38    0.32
   6 -15  -1    4.39    0.63
  -6  15   1    4.13    0.39
   5 -15  -1    1.87    0.55
  -5  15   1    1.78    0.33
   4 -15  -1    4.79    0.39
   4 -15  -1    4.41    0.57
  -4  15   1    4.72    0.37
   3 -15  -1   10.55    0.68
   3 -15  -1    9.07    0.56
  -3  15   1    9.06    0.53
   2 -15  -1   18.88    0.70
   2 -15  -1   17.52    0.64
  -2  15   1   18.63    0.52
  -2  15   1   18.31    0.61
   1 -15  -1    3.72    0.39
   1 -15  -1    4.29    0.39
  -1  15   1    4.35    0.30
  -1  15   1    4.60    0.36
   0 -15  -1    2.11    0.37
   0 -15  -1    1.95    0.36
   0  15   1    1.92    0.31
   0  15   1    2.12    0.29
  -1 -15  -1    3.44    0.41
  -1 -15  -1    3.81    0.38
   1  15   1    3.07    0.33
   1  15   1    3.42    0.33
  -2 -15  -1    2.15    0.40
  -2 -15  -1    1.99    0.34
   2  15   1    2.06    0.31
   2  15   1    2.12    0.32
  -3 -15  -1    5.73    0.41
  -3 -15  -1    5.82    0.48
   3  15   1    5.24    0.40
   3  15   1    5.04    0.35
  -4 -15  -1   -0.14    0.38
  -4 -15  -1    0.31    0.31
   4  15   1   -0.51    0.32
   4  15   1   -0.09    0.28
  -5 -15  -1    0.20    0.41
   5  15   1    0.31    0.35
   5  15   1    0.05    0.27
  -6 -15  -1    1.65    0.45
   6  15   1    1.81    0.41
  -7 -15  -1    1.43    0.47
   7  15   1    1.01    0.42
  -8 -15  -1    0.89    0.50
   8  15   1    1.50    0.45
  -9 -15  -1    0.43    0.50
   9  15   1    0.65    0.47
   9 -16  -1    2.05    0.70
  -9  16   1    1.65    0.42
   8 -16  -1    1.38    0.65
  -8  16   1    1.36    0.39
   7 -16  -1    4.78    0.69
  -7  16   1    4.15    0.43
   6 -16  -1    1.09    0.60
  -6  16   1    1.04    0.35
   5 -16  -1    0.57    0.56
  -5  16   1    0.93    0.35
   4 -16  -1    1.93    0.57
  -4  16   1    2.77    0.37
   3 -16  -1    5.82    0.43
  -3  16   1    6.40    0.55
   2 -16  -1    5.19    0.43
   2 -16  -1    5.09    0.46
  -2  16   1    3.99    0.38
   1 -16  -1    0.17    0.34
   1 -16  -1   -0.07    0.35
  -1  16   1   -0.26    0.26
  -1  16   1    0.21    0.30
   0 -16  -1   -0.06    0.34
   0 -16  -1    0.34    0.35
   0  16   1    0.49    0.29
   0  16   1    0.12    0.30
  -1 -16  -1    4.77    0.45
  -1 -16  -1    5.39    0.44
   1  16   1    4.99    0.38
   1  16   1    4.89    0.37
  -2 -16  -1    0.65    0.40
  -2 -16  -1    0.91    0.35
   2  16   1    0.90    0.33
   2  16   1    0.88    0.31
  -3 -16  -1    0.23    0.40
  -3 -16  -1   -0.03    0.33
   3  16   1    0.29    0.33
   3  16   1    0.09    0.30
  -4 -16  -1    1.25    0.44
  -4 -16  -1    1.49    0.36
   4  16   1    1.49    0.33
   4  16   1    1.52    0.38
  -5 -16  -1    5.80    0.54
   5  16   1    6.18    0.47
  -6 -16  -1    0.18    0.45
   6  16   1   -0.51    0.39
  -7 -16  -1    0.03    0.48
   7  16   1    0.79    0.44
  -8 -16  -1   -0.11    0.49
   8  16   1    0.01    0.45
   8 -17  -1    0.68    0.67
  -8  17   1    0.42    0.39
   7 -17  -1    0.63    0.65
  -7  17   1    1.00    0.39
   6 -17  -1    4.05    0.69
  -6  17   1    3.28    0.43
   5 -17  -1    2.92    0.65
  -5  17   1    3.69    0.42
   4 -17  -1    1.95    0.63
  -4  17   1    2.28    0.38
   3 -17  -1    0.16    0.49
  -3  17   1    1.06    0.36
   2 -17  -1    0.15    0.39
   2 -17  -1    0.13    0.36
  -2  17   1    0.53    0.35
   1 -17  -1    5.15    0.48
   1 -17  -1    4.74    0.45
  -1  17   1    4.38    0.40
   0 -17  -1    2.92    0.43
   0 -17  -1    2.02    0.41
   0  17   1    2.43    0.37
   0  17   1    2.21    0.34
  -1 -17  -1    5.48    0.49
  -1 -17  -1    6.12    0.48
   1  17   1    5.44    0.41
   1  17   1    5.80    0.43
  -2 -17  -1   -0.07    0.40
  -2 -17  -1    0.57    0.38
   2  17   1    0.13    0.34
   2  17   1   -0.25    0.32
  -3 -17  -1    0.65    0.36
  -3 -17  -1    0.60    0.43
   3  17   1   -0.27    0.35
   3  17   1   -0.17    0.31
  -4 -17  -1    0.08    0.44
   4  17   1    0.07    0.38
   4  17   1   -0.22    0.31
  -5 -17  -1    0.18    0.47
   5  17   1   -0.36    0.39
  -6 -17  -1    5.22    0.59
   6  17   1    5.50    0.52
  -7 -17  -1    0.10    0.50
   7  17   1   -0.56    0.44
   7 -18  -1    0.49    0.70
  -7  18   1   -0.21    0.40
   6 -18  -1    0.64    0.67
  -6  18   1    0.05    0.40
   5 -18  -1    3.94    0.71
  -5  18   1    3.53    0.44
   4 -18  -1    1.53    0.66
  -4  18   1    1.78    0.40
   3 -18  -1    1.65    0.55
  -3  18   1    0.33    0.38
   2 -18  -1    0.43    0.45
  -2  18   1    0.74    0.38
   1 -18  -1    5.58    0.52
   1 -18  -1    4.64    0.47
  -1  18   1    5.39    0.44
   0 -18  -1    2.90    0.44
   0 -18  -1    2.94    0.46
   0  18   1    2.69    0.40
  -1 -18  -1    4.06    0.48
  -1 -18  -1    3.43    0.48
   1  18   1    2.83    0.40
   1  18   1    2.84    0.39
  -2 -18  -1   10.39    0.72
  -2 -18  -1    9.39    0.77
   2  18   1    8.75    0.64
   2  18   1    7.20    0.62
  -3 -18  -1   11.32    0.83
  -3 -18  -1   14.69    0.75
   3  18   1   13.19    0.65
   3  18   1   13.74    0.68
  -4 -18  -1    0.04    0.47
   4  18   1   -0.36    0.39
  -5 -18  -1    0.78    0.50
   5  18   1    0.43    0.44
  -6 -18  -1   -0.69    0.50
   6  18   1    0.62    0.46
   6 -19  -1    1.57    0.72
  -6  19   1   -0.03    0.41
   5 -19  -1    0.67    0.70
  -5  19   1   -0.20    0.39
   4 -19  -1    0.97    0.68
  -4  19   1    0.74    0.42
   3 -19  -1    2.55    0.64
  -3  19   1    5.04    0.48
   2 -19  -1   -0.42    0.50
  -2  19   1   -0.73    0.38
   1 -19  -1    3.93    0.52
  -1  19   1    4.07    0.46
   0 -19  -1    0.61    0.43
   0 -19  -1    1.10    0.46
   0  19   1    0.72    0.39
  -1 -19  -1    1.37    0.46
  -1 -19  -1    2.09    0.47
   1  19   1    1.81    0.41
  -2 -19  -1    0.93    0.48
  -2 -19  -1    1.16    0.44
   2  19   1    0.73    0.38
   2  19   1    0.66    0.40
  -3 -19  -1    0.71    0.49
   3  19   1    0.29    0.41
   3  19   1    0.92    0.39
  -4 -19  -1    1.58    0.53
   4  19   1    2.17    0.45
  -5 -19  -1   -0.44    0.53
   5  19   1    1.52    0.48
   4 -20  -1    0.92    0.71
  -4  20   1    0.25    0.44
   3 -20  -1    0.77    0.67
  -3  20   1    1.47    0.45
   2 -20  -1    2.89    0.61
  -2  20   1    3.03    0.48
   1 -20  -1    4.17    0.58
  -1  20   1    3.46    0.47
   0 -20  -1    1.24    0.50
   0  20   1    0.82    0.43
  -1 -20  -1    2.26    0.51
   1  20   1    1.57    0.44
  -2 -20  -1    1.09    0.50
   2  20   1    0.23    0.41
  -3 -20  -1    1.63    0.54
   3  20   1    2.11    0.45
   2  19  -2    1.44    0.46
  -2 -19   2    1.56    0.50
   1  19  -2    3.42    0.47
   1  19  -2    2.76    0.47
  -1 -19   2    4.29    0.55
   0  19  -2    1.73    0.42
   0 -19   2    1.82    0.52
  -1  19  -2    0.32    0.41
   1 -19   2    2.05    0.53
  -2  19  -2    3.51    0.48
   2 -19   2    3.23    0.57
  -3  19  -2    2.09    0.48
   3 -19   2    2.77    0.55
  -4  19  -2    0.63    0.44
   4 -19   2   -0.56    0.53
   4  18  -2    1.49    0.47
  -4 -18   2    2.18    0.54
  -4 -18   2    1.41    0.52
   3  18  -2    2.04    0.46
  -3 -18   2    1.45    0.48
  -3 -18   2    1.60    0.48
   2  18  -2    0.08    0.41
  -2 -18   2    0.60    0.47
   1  18  -2    0.50    0.39
   1  18  -2    0.88    0.38
  -1 -18   2    1.16    0.45
   0  18  -2    1.03    0.39
   0  18  -2    1.22    0.38
   0 -18   2    1.37    0.48
  -1  18  -2    8.50    0.67
   1 -18   2    9.13    0.81
  -2  18  -2    0.65    0.40
   2 -18   2    0.91    0.49
  -3  18  -2    5.14    0.48
   3 -18   2    4.50    0.57
  -4  18  -2    0.40    0.41
   4 -18   2    0.38    0.50
  -5  18  -2    1.43    0.44
   5 -18   2    1.35    0.59
  -6  18  -2    1.54    0.45
   6 -18   2    0.23    0.68
   6  17  -2    0.32    0.47
  -6 -17   2    0.32    0.52
   5  17  -2    0.19    0.45
  -5 -17   2    1.02    0.52
   4  17  -2    1.69    0.44
  -4 -17   2    1.15    0.48
  -4 -17   2    1.11    0.43
   3  17  -2    6.46    0.51
  -3 -17   2    8.50    0.73
  -3 -17   2    5.94    0.55
   2  17  -2    5.71    0.43
   2  17  -2    5.61    0.47
  -2 -17   2    5.93    0.52
  -2 -17   2    6.40    0.54
   1  17  -2    1.63    0.38
   1  17  -2    1.52    0.35
  -1 -17   2    1.09    0.44
   0  17  -2   -0.04    0.34
   0  17  -2    0.27    0.35
   0 -17   2    0.56    0.43
  -1  17  -2    1.12    0.35
  -1  17  -2    0.85    0.37
   1 -17   2    1.63    0.46
  -2  17  -2    3.62    0.42
   2 -17   2    3.55    0.49
  -3  17  -2    0.93    0.38
   3 -17   2    1.22    0.46
  -4  17  -2    2.82    0.43
   4 -17   2    3.09    0.50
  -5  17  -2    2.07    0.41
   5 -17   2    1.75    0.53
  -6  17  -2    0.04    0.39
   6 -17   2   -0.53    0.60
  -7  17  -2   -0.57    0.40
   7 -17   2    0.88    0.66
   8 -17   2    1.82    0.72
   7  16  -2    0.24    0.46
  -7 -16   2   -0.44    0.51
   6  16  -2    3.96    0.51
  -6 -16   2    2.66    0.53
   5  16  -2   -0.47    0.41
  -5 -16   2    0.30    0.39
  -5 -16   2   -0.31    0.46
   4  16  -2    0.69    0.40
  -4 -16   2    0.59    0.39
  -4 -16   2   -0.04    0.43
   3  16  -2    1.04    0.39
  -3 -16   2    1.36    0.41
  -3 -16   2    0.88    0.42
   2  16  -2    0.15    0.35
   2  16  -2   -0.19    0.30
  -2 -16   2    0.27    0.38
  -2 -16   2   -0.27    0.39
   1  16  -2   15.15    0.62
   1  16  -2   15.02    0.63
  -1 -16   2   13.33    0.73
  -1 -16   2   13.62    0.69
   0  16  -2   10.99    0.60
   0  16  -2    9.63    0.58
   0 -16   2    8.36    0.64
   0 -16   2   10.22    0.69
  -1  16  -2    2.40    0.34
  -1  16  -2    2.15    0.36
   1 -16   2    2.77    0.45
  -2  16  -2    0.21    0.30
  -2  16  -2    0.47    0.34
   2 -16   2   -0.01    0.40
  -3  16  -2    3.94    0.41
   3 -16   2    4.42    0.49
  -4  16  -2    4.75    0.42
   4 -16   2    4.25    0.49
  -5  16  -2    0.08    0.36
   5 -16   2    0.00    0.45
  -6  16  -2    3.37    0.43
   6 -16   2    2.84    0.60
  -7  16  -2    2.49    0.40
   7 -16   2    3.33    0.68
  -8  16  -2    0.92    0.37
   8 -16   2    1.31    0.68
  -9  16  -2    0.69    0.38
   9 -16   2    1.64    0.73
   8  15  -2    1.06    0.50
  -8 -15   2    0.89    0.53
   7  15  -2    3.17    0.48
  -7 -15   2    2.52    0.53
   6  15  -2    0.18    0.40
  -6 -15   2   -0.66    0.43
   5  15  -2    4.08    0.45
  -5 -15   2    4.67    0.43
  -5 -15   2    4.09    0.49
   4  15  -2    0.99    0.38
  -4 -15   2    0.89    0.37
  -4 -15   2    0.14    0.40
   3  15  -2    0.04    0.29
   3  15  -2    0.53    0.35
  -3 -15   2    0.51    0.39
  -3 -15   2    1.13    0.36
   2  15  -2    3.59    0.35
   2  15  -2    3.41    0.38
  -2 -15   2    3.79    0.43
  -2 -15   2    4.04    0.43
   1  15  -2    2.77    0.35
   1  15  -2    2.67    0.33
  -1 -15   2    3.31    0.41
  -1 -15   2    2.48    0.39
   0  15  -2    1.29    0.32
   0  15  -2    1.54    0.32
   0 -15   2    0.70    0.37
   0 -15   2    1.43    0.36
  -1  15  -2    0.70    0.31
  -1  15  -2    0.02    0.29
   1 -15   2    0.57    0.32
   1 -15   2    1.04    0.38
  -2  15  -2    5.44    0.48
  -2  15  -2    5.61    0.40
   2 -15   2    5.41    0.46
  -3  15  -2    0.73    0.27
  -3  15  -2    0.87    0.32
   3 -15   2    0.53    0.37
  -4  15  -2    0.24    0.32
   4 -15   2    0.81    0.39
  -5  15  -2    1.92    0.35
   5 -15   2    2.03    0.45
  -6  15  -2   10.86    0.62
  -7  15  -2    3.87    0.41
   7 -15   2    4.40    0.67
  -8  15  -2    1.66    0.37
   8 -15   2    1.96    0.66
  -9  15  -2   -0.12    0.35
   9 -15   2    0.53    0.67
   9  14  -2    0.85    0.48
  -9 -14   2    0.82    0.53
   8  14  -2    0.48    0.44
  -8 -14   2    0.07    0.48
   7  14  -2    0.06    0.40
  -7 -14   2   -0.13    0.44
   6  14  -2    6.79    0.50
  -6 -14   2    6.19    0.59
  -6 -14   2    5.88    0.53
   5  14  -2    1.39    0.37
  -5 -14   2    0.75    0.41
  -5 -14   2    1.01    0.35
   4  14  -2    1.15    0.36
  -4 -14   2    1.91    0.40
  -4 -14   2    2.08    0.36
   3  14  -2    2.52    0.36
   3  14  -2    1.92    0.29
  -3 -14   2    2.56    0.40
  -3 -14   2    2.11    0.37
   2  14  -2   -0.12    0.26
   2  14  -2    0.18    0.30
  -2 -14   2    0.48    0.33
  -2 -14   2    0.46    0.35
   1  14  -2    0.65    0.27
   1  14  -2    0.58    0.30
  -1 -14   2    0.84    0.34
  -1 -14   2    0.82    0.34
   0  14  -2    4.59    0.35
   0  14  -2    4.76    0.36
   0 -14   2    5.10    0.42
   0 -14   2    4.92    0.40
  -1  14  -2    3.05    0.30
  -1  14  -2    2.78    0.32
   1 -14   2    2.90    0.34
   1 -14   2    2.77    0.38
  -2  14  -2    0.31    0.28
  -2  14  -2    0.33    0.25
   2 -14   2   -0.02    0.33
   2 -14   2   -0.22    0.28
  -3  14  -2   -0.30    0.27
  -3  14  -2   -0.09    0.24
   3 -14   2    0.07    0.33
  -4  14  -2    0.06    0.24
  -4  14  -2    0.36    0.29
   4 -14   2    0.05    0.33
  -5  14  -2   11.73    0.55
   5 -14   2   11.82    0.70
  -6  14  -2    0.17    0.31
   6 -14   2    0.69    0.47
  -7  14  -2    1.96    0.34
   7 -14   2    2.51    0.61
  -8  14  -2    0.93    0.34
   8 -14   2    0.76    0.60
  -9  14  -2    3.67    0.40
   9 -14   2    3.98    0.70
 -10  14  -2    0.63    0.35
  10 -14   2    1.12    0.67
  10  13  -2    1.40    0.50
   9  13  -2    4.78    0.53
  -9 -13   2    4.31    0.59
   8  13  -2    1.48    0.44
  -8 -13   2    1.53    0.49
   7  13  -2    0.54    0.39
  -7 -13   2    0.44    0.42
   6  13  -2    1.08    0.38
  -6 -13   2    1.37    0.42
  -6 -13   2    1.01    0.33
   5  13  -2   15.78    0.68
  -5 -13   2   16.37    0.63
  -5 -13   2   16.23    0.74
   4  13  -2    3.59    0.31
   4  13  -2    3.57    0.37
  -4 -13   2    3.47    0.41
  -4 -13   2    3.65    0.37
   3  13  -2    1.26    0.26
   3  13  -2    0.70    0.31
  -3 -13   2    0.99    0.34
  -3 -13   2    2.19    0.34
   2  13  -2    6.75    0.50
   2  13  -2    7.10    0.43
  -2 -13   2    6.16    0.54
  -2 -13   2    6.59    0.52
   1  13  -2    8.74    0.48
   1  13  -2    8.11    0.45
  -1 -13   2    8.59    0.54
  -1 -13   2    8.03    0.52
   0  13  -2    1.71    0.27
   0  13  -2    1.74    0.29
   0 -13   2    1.40    0.32
   0 -13   2    1.67    0.33
  -1  13  -2   13.66    0.50
  -1  13  -2   13.91    0.51
   1 -13   2   13.88    0.60
   1 -13   2   12.82    0.53
  -2  13  -2    2.38    0.26
  -2  13  -2    2.75    0.30
   2 -13   2    1.87    0.34
   2 -13   2    1.77    0.29
  -3  13  -2    1.43    0.23
  -3  13  -2    1.13    0.28
   3 -13   2    0.69    0.32
   3 -13   2    1.42    0.27
  -4  13  -2    1.87    0.29
  -4  13  -2    1.63    0.24
   4 -13   2    1.01    0.34
  -5  13  -2   -0.52    0.26
  -5  13  -2   -0.05    0.21
   5 -13   2    0.31    0.32
  -6  13  -2    0.36    0.27
   6 -13   2    0.22    0.43
  -7  13  -2    7.31    0.51
   7 -13   2    7.55    0.66
  -8  13  -2    4.60    0.38
   8 -13   2    5.81    0.67
  -9  13  -2    0.24    0.32
   9 -13   2    1.42    0.62
 -10  13  -2   -0.09    0.33
  10 -13   2    0.65    0.64
 -11  13  -2    1.48    0.38
  11 -13   2    2.22    0.71
  10  12  -2    2.74    0.50
 -10 -12   2    1.92    0.53
   9  12  -2   -0.13    0.42
  -9 -12   2   -0.11    0.45
   8  12  -2    9.03    0.67
  -8 -12   2    6.76    0.56
   7  12  -2    1.47    0.38
  -7 -12   2    1.54    0.33
  -7 -12   2    1.23    0.42
   6  12  -2    0.84    0.35
  -6 -12   2    0.21    0.37
  -6 -12   2    0.54    0.31
   5  12  -2   -0.28    0.31
  -5 -12   2   -0.09    0.29
  -5 -12   2    0.19    0.34
   4  12  -2    8.58    0.39
   4  12  -2    7.89    0.51
  -4 -12   2    8.96    0.58
  -4 -12   2    8.33    0.51
   3  12  -2    9.63    0.41
   3  12  -2    9.39    0.50
  -3 -12   2    9.27    0.53
  -3 -12   2    9.54    0.52
   2  12  -2    0.31    0.21
   2  12  -2    0.09    0.26
  -2 -12   2    0.64    0.30
  -2 -12   2    0.43    0.28
   1  12  -2    6.23    0.43
   1  12  -2    6.52    0.39
  -1 -12   2    6.73    0.47
  -1 -12   2    6.28    0.48
   0  12  -2   -0.32    0.21
   0  12  -2    0.15    0.23
   0 -12   2    0.02    0.26
   0 -12   2    0.08    0.28
  -1  12  -2    2.70    0.26
  -1  12  -2    2.58    0.27
   1 -12   2    2.84    0.33
   1 -12   2    2.74    0.29
  -2  12  -2    5.79    0.39
  -2  12  -2    5.35    0.36
   2 -12   2    4.87    0.40
   2 -12   2    5.57    0.48
  -3  12  -2   22.09    0.58
  -3  12  -2   23.34    0.53
   3 -12   2   23.02    0.56
   3 -12   2   22.25    0.68
  -4  12  -2   16.58    0.53
  -4  12  -2   16.05    0.46
   4 -12   2   15.35    0.48
   4 -12   2   16.07    0.62
  -5  12  -2    0.10    0.24
  -5  12  -2    0.10    0.20
   5 -12   2    0.43    0.31
  -6  12  -2    0.28    0.20
  -6  12  -2    0.25    0.26
   6 -12   2    0.49    0.40
  -7  12  -2    0.61    0.27
   7 -12   2    1.25    0.51
  -8  12  -2    0.72    0.28
   8 -12   2    0.82    0.54
  -9  12  -2    3.44    0.37
   9 -12   2    4.41    0.66
 -10  12  -2    0.27    0.31
  10 -12   2    0.19    0.58
 -11  12  -2    1.39    0.36
  11 -12   2    1.06    0.65
  11  11  -2    1.04    0.50
 -11 -11   2   -0.14    0.53
  10  11  -2    0.05    0.44
 -10 -11   2   -0.70    0.46
   9  11  -2    1.39    0.41
  -9 -11   2    0.53    0.45
   8  11  -2    0.37    0.37
  -8 -11   2    1.21    0.35
  -8 -11   2    0.13    0.41
   7  11  -2    5.39    0.42
  -7 -11   2    5.58    0.48
  -7 -11   2    5.60    0.39
   6  11  -2    5.68    0.41
  -6 -11   2    6.98    0.59
  -6 -11   2    6.58    0.48
   5  11  -2    0.03    0.28
  -5 -11   2    0.08    0.32
  -5 -11   2    0.32    0.28
   4  11  -2   -0.23    0.26
   4  11  -2    0.04    0.18
  -4 -11   2   -0.07    0.26
  -4 -11   2   -0.26    0.29
   3  11  -2    0.12    0.25
   3  11  -2   -0.01    0.19
  -3 -11   2   -0.10    0.28
  -3 -11   2    0.25    0.26
   2  11  -2   18.72    0.54
   2  11  -2   19.76    0.48
  -2 -11   2   17.94    0.58
  -2 -11   2   19.62    0.60
   1  11  -2   14.42    0.49
   1  11  -2   14.17    0.43
  -1 -11   2   14.53    0.53
  -1 -11   2   14.58    0.51
   0  11  -2    5.89    0.35
   0  11  -2    5.57    0.37
   0 -11   2    5.54    0.44
   0 -11   2    5.46    0.40
  -1  11  -2    6.54    0.36
  -1  11  -2    6.09    0.36
   1 -11   2    6.27    0.40
   1 -11   2    6.85    0.45
  -2  11  -2    0.47    0.19
  -2  11  -2    0.68    0.22
   2 -11   2    0.36    0.27
   2 -11   2    0.56    0.22
  -3  11  -2    4.41    0.32
  -3  11  -2    5.21    0.38
   3 -11   2    4.18    0.34
   3 -11   2    4.81    0.34
  -4  11  -2   11.23    0.45
  -4  11  -2   11.27    0.39
   4 -11   2   11.51    0.41
   4 -11   2   11.21    0.52
  -5  11  -2   19.26    0.55
  -5  11  -2   18.97    0.47
   5 -11   2   18.17    0.63
   5 -11   2   19.04    0.49
  -6  11  -2   10.49    0.48
  -6  11  -2   10.61    0.39
  -7  11  -2    0.17    0.19
  -7  11  -2   -0.01    0.26
   7 -11   2   -0.55    0.45
  -8  11  -2    0.02    0.28
   8 -11   2    0.41    0.50
  -9  11  -2    2.06    0.33
   9 -11   2    1.66    0.56
 -10  11  -2    0.69    0.33
  10 -11   2    1.57    0.59
 -11  11  -2    0.44    0.35
  11 -11   2    0.62    0.62
 -12  11  -2    0.54    0.38
  12 -11   2    2.12    0.67
  11  10  -2    2.95    0.49
 -11 -10   2    0.75    0.51
  10  10  -2    2.52    0.45
 -10 -10   2    2.93    0.51
   9  10  -2   -0.29    0.36
  -9 -10   2   -0.71    0.40
   8  10  -2    1.62    0.37
  -8 -10   2    1.92    0.42
  -8 -10   2    1.47    0.31
   7  10  -2    0.49    0.32
  -7 -10   2    0.52    0.28
  -7 -10   2    0.94    0.37
   6  10  -2    1.04    0.31
  -6 -10   2    0.50    0.27
  -6 -10   2    1.05    0.35
   5  10  -2    0.78    0.18
   5  10  -2    0.58    0.28
  -5 -10   2    0.48    0.31
  -5 -10   2    0.71    0.26
   4  10  -2   13.25    0.51
   4  10  -2   13.68    0.38
  -4 -10   2   14.41    0.51
  -4 -10   2   14.54    0.55
   3  10  -2    0.32    0.24
   3  10  -2    0.44    0.18
  -3 -10   2    0.39    0.26
  -3 -10   2    0.14    0.23
   2  10  -2    1.05    0.23
   2  10  -2    0.98    0.18
  -2 -10   2    1.19    0.25
  -2 -10   2    0.81    0.25
   1  10  -2    4.30    0.30
   1  10  -2    3.99    0.27
  -1 -10   2    3.66    0.29
  -1 -10   2    4.07    0.39
   0  10  -2   13.09    0.40
   0  10  -2   12.22    0.42
   0 -10   2   14.24    0.50
   0 -10   2   12.87    0.45
  -1  10  -2   15.40    0.42
  -1  10  -2   14.42    0.42
   1 -10   2   14.66    0.44
   1 -10   2   13.93    0.51
  -2  10  -2    3.63    0.29
  -2  10  -2    4.25    0.33
   2 -10   2    3.86    0.31
   2 -10   2    3.98    0.31
  -3  10  -2    9.68    0.34
  -3  10  -2   10.24    0.40
   3 -10   2   10.30    0.37
   3 -10   2    9.65    0.48
  -4  10  -2    6.40    0.32
  -4  10  -2    7.18    0.38
   4 -10   2    6.90    0.33
   4 -10   2    6.59    0.45
  -5  10  -2    3.36    0.29
  -5  10  -2    2.96    0.21
   5 -10   2    3.41    0.24
   5 -10   2    3.14    0.33
  -6  10  -2    4.27    0.32
  -6  10  -2    4.74    0.31
   6 -10   2    4.02    0.33
   6 -10   2    3.05    0.43
  -7  10  -2    7.59    0.44
  -7  10  -2    6.90    0.35
   7 -10   2    7.96    0.73
  -8  10  -2    2.32    0.31
  -8  10  -2    2.35    0.23
   8 -10   2    3.06    0.53
  -9  10  -2    0.53    0.28
   9 -10   2    1.08    0.52
 -10  10  -2    1.18    0.32
  10 -10   2    1.30    0.56
 -11  10  -2    2.66    0.37
  11 -10   2    3.58    0.65
 -12  10  -2    2.06    0.38
  12 -10   2    1.95    0.66
  12   9  -2   -0.27    0.47
 -12  -9   2   -0.17    0.49
  11   9  -2    1.34    0.45
 -11  -9   2    1.23    0.47
  10   9  -2    1.42    0.41
 -10  -9   2    0.96    0.45
   9   9  -2    2.60    0.41
  -9  -9   2    3.14    0.45
  -9  -9   2    3.84    0.36
   8   9  -2    2.55    0.37
  -8  -9   2    2.96    0.33
  -8  -9   2    2.35    0.40
   7   9  -2    1.18    0.32
  -7  -9   2    0.91    0.35
  -7  -9   2    0.83    0.28
   6   9  -2   23.91    0.66
  -6  -9   2   23.55    0.72
  -6  -9   2   22.07    0.61
   5   9  -2    1.05    0.27
   5   9  -2    0.96    0.16
  -5  -9   2    1.09    0.30
  -5  -9   2    1.13    0.25
   4   9  -2   25.73    0.48
   4   9  -2   25.97    0.63
  -4  -9   2   26.23    0.63
  -4  -9   2   26.51    0.67
   3   9  -2    0.22    0.21
   3   9  -2    0.16    0.15
  -3  -9   2    0.42    0.24
  -3  -9   2    0.43    0.22
   2   9  -2    0.12    0.15
   2   9  -2    0.11    0.20
  -2  -9   2    0.02    0.22
  -2  -9   2   -0.02    0.21
   1   9  -2   18.36    0.42
   1   9  -2   18.54    0.47
  -1  -9   2   17.71    0.49
  -1  -9   2   17.80    0.52
   0   9  -2   23.66    0.49
   0   9  -2   23.85    0.52
   0  -9   2   23.72    0.54
   0  -9   2   24.20    0.60
  -1   9  -2   19.99    0.46
  -1   9  -2   21.07    0.46
   1  -9   2   20.31    0.48
   1  -9   2   20.20    0.56
  -2   9  -2    3.19    0.23
  -2   9  -2    3.58    0.27
   2  -9   2    4.25    0.37
   2  -9   2    3.52    0.29
  -3   9  -2    9.14    0.32
  -3   9  -2    8.92    0.36
   3  -9   2    9.23    0.33
   3  -9   2    8.35    0.44
  -4   9  -2    1.49    0.17
  -4   9  -2    1.27    0.22
   4  -9   2    1.40    0.26
   4  -9   2    1.40    0.18
  -5   9  -2    6.72    0.38
  -5   9  -2    6.59    0.29
   5  -9   2    6.88    0.45
   5  -9   2    7.34    0.32
  -6   9  -2   37.42    0.74
  -6   9  -2   37.50    0.67
   6  -9   2   38.00    0.71
  -7   9  -2   12.44    0.47
  -7   9  -2   12.53    0.39
   7  -9   2   11.62    0.78
   7  -9   2   11.74    0.43
  -8   9  -2   14.65    0.52
  -8   9  -2   13.86    0.43
   8  -9   2   15.82    0.87
  -9   9  -2    0.52    0.26
  -9   9  -2    0.63    0.21
   9  -9   2    0.87    0.49
 -10   9  -2    0.55    0.28
  10  -9   2    0.70    0.50
 -11   9  -2   -0.04    0.31
  11  -9   2    0.50    0.55
 -12   9  -2    0.56    0.35
  12  -9   2    1.57    0.62
 -13   9  -2    3.23    0.43
  13  -9   2    2.80    0.70
  12   8  -2    0.37    0.45
 -12  -8   2    0.23    0.47
  11   8  -2    0.04    0.41
 -11  -8   2    0.29    0.44
  10   8  -2    8.84    0.64
 -10  -8   2    8.47    0.69
   9   8  -2   13.57    0.64
  -9  -8   2   14.34    0.70
  -9  -8   2   12.31    0.56
   8   8  -2   -0.42    0.30
  -8  -8   2   -0.10    0.33
  -8  -8   2   -0.30    0.26
   7   8  -2    2.58    0.33
  -7  -8   2    2.24    0.35
  -7  -8   2    2.74    0.29
   6   8  -2    0.31    0.27
  -6  -8   2    0.44    0.29
  -6  -8   2    0.28    0.24
   5   8  -2    0.47    0.13
   5   8  -2    0.45    0.24
  -5  -8   2    0.70    0.27
  -5  -8   2    0.29    0.22
   4   8  -2   13.64    0.46
   4   8  -2   12.98    0.31
  -4  -8   2   13.60    0.50
  -4  -8   2   13.30    0.45
   3   8  -2   28.38    0.60
   3   8  -2   27.51    0.49
  -3  -8   2   27.34    0.61
  -3  -8   2   27.92    0.63
   2   8  -2   30.25    0.61
   2   8  -2   30.76    0.53
  -2  -8   2   29.63    0.64
  -2  -8   2   29.57    0.62
   1   8  -2    5.01    0.32
   1   8  -2    5.07    0.27
  -1  -8   2    5.21    0.33
  -1  -8   2    5.05    0.35
   0   8  -2    6.51    0.29
   0   8  -2    6.71    0.31
   0  -8   2    6.50    0.32
   0  -8   2    6.19    0.38
  -1   8  -2    7.26    0.31
  -1   8  -2    7.18    0.30
   1  -8   2    7.24    0.39
   1  -8   2    7.00    0.32
  -2   8  -2   30.82    0.58
  -2   8  -2   31.32    0.56
   2  -8   2   30.58    0.67
   2  -8   2   31.22    0.57
  -3   8  -2    7.73    0.28
  -3   8  -2    6.99    0.33
   3  -8   2    7.09    0.29
   3  -8   2    7.30    0.39
  -4   8  -2   12.42    0.39
  -4   8  -2   11.26    0.32
   4  -8   2   10.97    0.33
   4  -8   2   11.42    0.45
  -5   8  -2   21.97    0.52
  -5   8  -2   22.03    0.45
   5  -8   2   22.26    0.61
   5  -8   2   22.45    0.48
  -6   8  -2    0.33    0.19
  -6   8  -2    0.39    0.15
   6  -8   2    0.25    0.18
   6  -8   2    0.03    0.36
  -7   8  -2    1.66    0.19
  -7   8  -2    1.55    0.25
   7  -8   2    1.45    0.23
   7  -8   2    1.93    0.46
  -8   8  -2    3.99    0.30
  -8   8  -2    4.01    0.31
   8  -8   2    5.56    0.54
   8  -8   2    4.31    0.30
  -9   8  -2   13.11    0.52
  -9   8  -2   12.57    0.42
   9  -8   2   11.78    0.51
   9  -8   2   13.25    0.83
 -10   8  -2    1.04    0.28
 -10   8  -2    1.37    0.23
  10  -8   2    2.07    0.51
 -11   8  -2    1.21    0.31
  11  -8   2    1.54    0.53
 -12   8  -2    1.17    0.34
  12  -8   2    1.66    0.58
 -13   8  -2    0.34    0.36
  13  -8   2    0.46    0.65
  12   7  -2    0.83    0.44
 -12  -7   2    0.71    0.46
  11   7  -2    0.87    0.41
 -11  -7   2    0.56    0.42
  10   7  -2    0.30    0.35
 -10  -7   2    0.05    0.30
 -10  -7   2   -0.10    0.37
   9   7  -2   12.51    0.61
  -9  -7   2   11.89    0.66
  -9  -7   2   12.64    0.55
   8   7  -2   22.49    0.69
  -8  -7   2   23.45    0.75
  -8  -7   2   22.52    0.64
   7   7  -2    0.42    0.27
  -7  -7   2    0.18    0.29
  -7  -7   2    0.14    0.23
   6   7  -2    5.25    0.41
   6   7  -2    6.29    0.23
  -6  -7   2    5.83    0.38
  -6  -7   2    4.96    0.37
   5   7  -2    4.01    0.29
   5   7  -2    4.58    0.20
  -5  -7   2    4.48    0.38
  -5  -7   2    4.81    0.35
   4   7  -2    1.44    0.22
   4   7  -2    2.01    0.14
  -4  -7   2    1.28    0.24
  -4  -7   2    1.90    0.21
   3   7  -2    4.83    0.21
   3   7  -2    4.63    0.33
  -3  -7   2    4.77    0.33
  -3  -7   2    5.19    0.37
   2   7  -2    0.16    0.13
   2   7  -2    0.07    0.18
  -2  -7   2   -0.05    0.18
  -2  -7   2    0.40    0.20
   1   7  -2   93.63    1.32
   1   7  -2   94.69    1.40
  -1  -7   2   94.46    1.52
  -1  -7   2   95.13    1.41
   0   7  -2    0.03    0.14
   0   7  -2    0.07    0.16
   0  -7   2    0.57    0.20
   0  -7   2    0.26    0.17
  -1   7  -2   25.42    0.48
  -1   7  -2   25.83    0.49
   1  -7   2   25.66    0.58
   1  -7   2   25.23    0.49
  -2   7  -2    3.55    0.27
  -2   7  -2    3.49    0.24
   2  -7   2    3.51    0.26
   2  -7   2    3.40    0.25
  -3   7  -2   27.65    0.50
  -3   7  -2   27.57    0.54
   3  -7   2   26.93    0.62
   3  -7   2   27.51    0.50
  -4   7  -2    3.29    0.23
  -4   7  -2    3.19    0.23
   4  -7   2    2.90    0.23
   4  -7   2    3.59    0.27
  -5   7  -2    1.84    0.16
  -5   7  -2    1.81    0.21
   5  -7   2    2.33    0.27
   5  -7   2    2.15    0.19
  -6   7  -2    0.21    0.15
  -6   7  -2    0.16    0.19
   6  -7   2    0.04    0.17
   6  -7   2    0.09    0.34
  -7   7  -2   11.26    0.35
  -7   7  -2   10.86    0.42
   7  -7   2   10.81    0.71
   7  -7   2   11.37    0.41
  -8   7  -2    9.95    0.37
  -8   7  -2    9.43    0.43
   8  -7   2   10.18    0.69
   8  -7   2    9.29    0.44
  -9   7  -2   -0.02    0.19
  -9   7  -2    0.46    0.24
   9  -7   2   -0.18    0.24
 -10   7  -2    1.87    0.25
 -10   7  -2    2.12    0.29
  10  -7   2    1.59    0.47
  10  -7   2    2.37    0.32
 -11   7  -2    3.35    0.29
 -11   7  -2    3.24    0.35
  11  -7   2    3.77    0.54
 -12   7  -2    0.02    0.31
  12  -7   2    0.12    0.51
 -13   7  -2    0.28    0.33
  13  -7   2    0.36    0.59
  13   6  -2    0.35    0.45
 -13  -6   2   -0.03    0.48
  12   6  -2    1.29    0.42
 -12  -6   2    1.12    0.47
  11   6  -2    1.99    0.41
 -11  -6   2    1.55    0.43
  10   6  -2    0.31    0.34
 -10  -6   2    0.03    0.28
 -10  -6   2   -0.18    0.34
   9   6  -2    2.53    0.35
  -9  -6   2    2.66    0.39
  -9  -6   2    3.22    0.32
   8   6  -2    6.33    0.49
  -8  -6   2    6.89    0.44
  -8  -6   2    6.50    0.54
   7   6  -2    5.21    0.43
  -7  -6   2    5.39    0.38
  -7  -6   2    5.11    0.38
   6   6  -2   16.34    0.51
  -6  -6   2   15.48    0.53
  -6  -6   2   16.64    0.48
   5   6  -2    0.48    0.21
  -5  -6   2    0.05    0.18
  -5  -6   2    0.15    0.23
   4   6  -2   14.86    0.43
   4   6  -2   14.87    0.29
  -4  -6   2   14.39    0.47
  -4  -6   2   14.22    0.42
   3   6  -2    0.74    0.19
   3   6  -2    0.60    0.11
  -3  -6   2    0.89    0.21
  -3  -6   2    1.05    0.19
   2   6  -2   28.32    0.46
   2   6  -2   28.46    0.55
  -2  -6   2   28.57    0.58
  -2  -6   2   27.89    0.57
   1   6  -2    1.34    0.17
   1   6  -2    1.36    0.14
  -1  -6   2    1.38    0.19
  -1  -6   2    1.68    0.19
   0   6  -2  166.52    2.23
   0   6  -2  169.08    2.30
   0  -6   2  164.69    2.31
   0  -6   2  164.57    2.52
  -1   6  -2    8.90    0.28
  -1   6  -2    8.59    0.28
   1  -6   2    8.53    0.28
   1  -6   2    8.82    0.35
  -2   6  -2    0.42    0.15
  -2   6  -2    0.68    0.13
   2  -6   2    0.62    0.13
   2  -6   2    0.77    0.19
  -3   6  -2   18.99    0.38
  -3   6  -2   18.86    0.42
   3  -6   2   19.05    0.49
   3  -6   2   19.24    0.38
  -4   6  -2    0.90    0.14
  -4   6  -2    1.10    0.18
   4  -6   2    1.06    0.15
   4  -6   2    1.04    0.21
  -5   6  -2   25.03    0.47
   5  -6   2   25.23    0.50
  -6   6  -2    9.51    0.30
   6  -6   2   10.28    0.36
   6  -6   2    9.46    0.61
  -7   6  -2    6.90    0.31
   7  -6   2    7.41    0.37
   7  -6   2    6.14    0.60
  -8   6  -2    0.49    0.18
   8  -6   2    0.78    0.23
   8  -6   2    0.20    0.38
  -9   6  -2    2.07    0.23
   9  -6   2    2.08    0.43
   9  -6   2    2.57    0.30
 -10   6  -2    8.44    0.42
  10  -6   2    7.90    0.57
  10  -6   2    8.97    0.51
 -11   6  -2    0.33    0.27
 -11   6  -2    0.10    0.23
  11  -6   2   -0.22    0.30
  11  -6   2    0.77    0.44
 -12   6  -2    3.40    0.32
 -12   6  -2    3.65    0.36
  12  -6   2    2.13    0.57
 -13   6  -2    2.66    0.37
  13  -6   2    1.40    0.60
  14  -6   2   -0.12    0.61
  13   5  -2    1.99    0.46
 -13  -5   2    2.63    0.54
  12   5  -2    1.21    0.41
 -12  -5   2    1.33    0.44
  11   5  -2    7.94    0.62
 -11  -5   2    8.09    0.58
 -11  -5   2    7.99    0.69
  10   5  -2    8.24    0.59
 -10  -5   2    8.60    0.53
 -10  -5   2    8.39    0.64
   9   5  -2    0.26    0.29
  -9  -5   2    0.07    0.25
  -9  -5   2    0.25    0.31
   8   5  -2    0.45    0.27
  -8  -5   2    0.33    0.23
  -8  -5   2    0.30    0.29
   7   5  -2   -0.12    0.23
  -7  -5   2    0.13    0.26
  -7  -5   2   -0.08    0.20
   6   5  -2    8.07    0.40
  -6  -5   2    6.76    0.44
  -6  -5   2    7.38    0.36
   5   5  -2    3.00    0.24
  -5  -5   2    3.26    0.29
  -5  -5   2    2.80    0.27
   4   5  -2    6.65    0.18
   4   5  -2    6.01    0.32
  -4  -5   2    5.70    0.36
  -4  -5   2    6.55    0.31
   3   5  -2   14.59    0.27
   3   5  -2   14.82    0.40
  -3  -5   2   15.08    0.40
  -3  -5   2   15.02    0.42
   2   5  -2   12.68    0.35
   2   5  -2   12.77    0.26
  -2  -5   2   12.88    0.36
  -2  -5   2   12.62    0.36
   1   5  -2   92.21    1.26
   1   5  -2   92.34    1.33
  -1  -5   2   91.26    1.44
  -1  -5   2   91.96    1.34
   0   5  -2   23.80    0.41
   0   5  -2   24.25    0.45
   0  -5   2   23.79    0.45
   0  -5   2   24.35    0.51
  -1   5  -2  376.56    5.05
  -1   5  -2  363.20    4.91
   1  -5   2  376.79    5.48
   1  -5   2  375.56    5.01
  -2   5  -2   18.13    0.35
  -2   5  -2   17.82    0.38
   2  -5   2   17.82    0.44
   2  -5   2   18.57    0.34
  -3   5  -2   12.80    0.30
   3  -5   2   12.00    0.40
   3  -5   2   12.40    0.28
  -4   5  -2    0.17    0.12
   4  -5   2    0.04    0.13
   4  -5   2    0.31    0.17
   4  -5   2    0.17    0.18
  -5   5  -2    1.54    0.15
   5  -5   2    1.28    0.20
   5  -5   2    1.22    0.27
   5  -5   2    1.70    0.17
  -6   5  -2   12.19    0.33
   6  -5   2   12.19    0.40
   6  -5   2   12.04    0.37
   6  -5   2   12.27    0.61
  -7   5  -2    7.89    0.31
   7  -5   2    8.55    0.57
   7  -5   2    8.29    0.38
   7  -5   2    7.53    0.38
  -8   5  -2    2.05    0.20
   8  -5   2    2.19    0.26
   8  -5   2    2.34    0.39
   8  -5   2    2.38    0.26
  -9   5  -2    6.26    0.36
   9  -5   2    6.76    0.44
   9  -5   2    7.39    0.52
   9  -5   2    6.45    0.45
 -10   5  -2    3.28    0.27
  10  -5   2    3.31    0.34
  10  -5   2    3.52    0.45
 -11   5  -2    0.31    0.23
  11  -5   2    0.09    0.30
  11  -5   2    0.60    0.42
 -12   5  -2    0.29    0.26
  12  -5   2    0.69    0.36
  12  -5   2    0.99    0.48
 -13   5  -2    4.26    0.37
 -13   5  -2    4.87    0.40
  13  -5   2    4.05    0.60
 -14   5  -2    2.12    0.39
  14  -5   2    1.78    0.61
  13   4  -2    0.31    0.42
 -13  -4   2   -0.24    0.46
  12   4  -2    2.37    0.41
 -12  -4   2    1.95    0.46
  11   4  -2    2.30    0.38
 -11  -4   2    2.51    0.34
 -11  -4   2    2.41    0.42
  10   4  -2    4.06    0.38
 -10  -4   2    4.35    0.43
 -10  -4   2    4.64    0.35
   9   4  -2    1.01    0.30
  -9  -4   2    0.59    0.31
  -9  -4   2    0.58    0.25
   8   4  -2   11.68    0.50
  -8  -4   2   11.28    0.45
  -8  -4   2   10.98    0.54
   7   4  -2   22.55    0.58
  -7  -4   2   22.65    0.55
   6   4  -2    3.12    0.25
  -6  -4   2    3.45    0.31
   5   4  -2    8.74    0.36
  -5  -4   2    8.00    0.33
   4   4  -2   31.68    0.60
  -4  -4   2   31.69    0.64
  -4  -4   2   31.71    0.61
   3   4  -2    5.14    0.15
   3   4  -2    4.88    0.27
  -3  -4   2    5.33    0.26
  -3  -4   2    5.11    0.31
   2   4  -2    0.20    0.15
   2   4  -2    0.22    0.08
  -2  -4   2    0.20    0.14
  -2  -4   2    0.28    0.16
   1   4  -2    0.32    0.13
   1   4  -2    0.26    0.10
  -1  -4   2    0.37    0.14
  -1  -4   2    0.44    0.15
   0   4  -2  564.95    7.42
   0   4  -2  572.34    7.64
   0  -4   2  570.58    8.33
   0  -4   2  543.55    7.62
  -1   4  -2    7.53    0.24
  -1   4  -2    8.24    0.25
   1  -4   2    8.10    0.31
   1  -4   2    8.81    0.23
  -2   4  -2   34.76    0.55
   2  -4   2   33.24    0.63
   2  -4   2   34.52    0.52
  -3   4  -2    0.02    0.11
   3  -4   2    0.19    0.11
   3  -4   2   -0.13    0.14
   3  -4   2   -0.02    0.16
  -4   4  -2    2.33    0.15
   4  -4   2    2.54    0.17
   4  -4   2    2.33    0.21
   4  -4   2    2.19    0.20
  -5   4  -2    5.64    0.25
   5  -4   2    6.05    0.32
   5  -4   2    5.53    0.27
   5  -4   2    5.77    0.46
  -6   4  -2   11.72    0.33
   6  -4   2   11.47    0.37
   6  -4   2   11.62    0.55
   6  -4   2   12.15    0.39
  -7   4  -2   49.77    0.83
   7  -4   2   50.61    0.89
   7  -4   2   50.98    0.86
  -8   4  -2    2.96    0.22
   8  -4   2    2.55    0.27
   8  -4   2    2.85    0.36
   8  -4   2    2.45    0.26
  -9   4  -2    1.46    0.22
   9  -4   2    0.95    0.26
   9  -4   2    1.04    0.25
   9  -4   2    1.09    0.34
 -10   4  -2    0.26    0.22
  10  -4   2    0.44    0.28
  10  -4   2    0.54    0.36
  10  -4   2    0.21    0.26
 -11   4  -2    0.93    0.26
  11  -4   2    1.40    0.34
  11  -4   2    1.80    0.43
  11  -4   2    1.15    0.30
 -12   4  -2    8.11    0.52
  12  -4   2    7.49    0.62
  12  -4   2    9.56    0.83
 -13   4  -2    0.73    0.31
  13  -4   2    1.23    0.51
 -14   4  -2    2.63    0.37
  13   3  -2    1.51    0.43
 -13  -3   2    1.63    0.47
  12   3  -2    0.72    0.37
 -12  -3   2    0.66    0.41
 -12  -3   2    0.00    0.32
  11   3  -2    1.56    0.35
 -11  -3   2    1.22    0.31
 -11  -3   2    2.34    0.41
  10   3  -2    8.38    0.54
 -10  -3   2    7.16    0.50
   9   3  -2   -0.11    0.26
  -9  -3   2   -0.09    0.23
   8   3  -2   29.07    0.81
   8   3  -2   29.89    0.68
   8   3  -2   29.14    0.50
  -8  -3   2   29.07    0.66
   7   3  -2    4.83    0.21
   7   3  -2    6.12    0.49
   7   3  -2    5.16    0.37
  -7  -3   2    5.95    0.35
   6   3  -2    9.38    0.38
   6   3  -2    9.59    0.48
   6   3  -2    8.95    0.23
  -6  -3   2    9.60    0.36
   5   3  -2   16.36    0.44
   5   3  -2   18.06    0.54
  -5  -3   2   17.42    0.43
   4   3  -2    0.50    0.17
   4   3  -2    0.20    0.21
  -4  -3   2    0.45    0.15
   3   3  -2    0.56    0.20
   3   3  -2    0.91    0.15
  -3  -3   2    1.05    0.15
   2   3  -2    0.45    0.14
  -2  -3   2    0.76    0.14
   1   3  -2    3.90    0.15
   1   3  -2    3.83    0.22
  -1  -3   2    4.35    0.24
  -1  -3   2    3.77    0.21
   0   3  -2    6.76    0.19
   0   3  -2    7.45    0.23
   0  -3   2    6.34    0.21
   0  -3   2    7.06    0.27
  -1   3  -2  164.18    2.19
   1  -3   2  160.10    2.41
   1  -3   2  161.18    2.15
   1  -3   2  160.18    2.17
  -2   3  -2  142.93    1.95
   2  -3   2  139.89    2.15
   2  -3   2  145.57    1.94
   2  -3   2  145.10    1.93
  -3   3  -2    0.52    0.12
   3  -3   2    0.19    0.15
   3  -3   2    0.36    0.14
   3  -3   2    0.31    0.11
  -4   3  -2   50.44    0.76
   4  -3   2   49.69    0.77
   4  -3   2   50.57    0.79
  -5   3  -2    0.68    0.14
   5  -3   2    0.59    0.16
   5  -3   2    0.54    0.17
   5  -3   2    0.27    0.27
  -6   3  -2    6.67    0.28
   6  -3   2    6.09    0.31
   6  -3   2    6.22    0.32
   6  -3   2    6.19    0.45
   7  -3   2   10.41    0.39
   7  -3   2   11.22    0.53
   7  -3   2   10.57    0.40
   8  -3   2    8.19    0.41
   8  -3   2    8.36    0.52
   8  -3   2    8.93    0.40
   9  -3   2   13.37    0.48
   9  -3   2   13.11    0.62
   9  -3   2   13.77    0.46
   9  -3   2   13.71    0.52
  10  -3   2   -0.38    0.33
  10  -3   2    0.09    0.28
  10  -3   2    0.25    0.24
  10  -3   2   -0.24    0.25
  11  -3   2    6.49    0.56
  11  -3   2    7.11    0.54
  11  -3   2    7.41    0.48
  11  -3   2    6.13    0.48
  12  -3   2    0.13    0.35
  12  -3   2    0.17    0.41
  12  -3   2    0.22    0.30
 -14   3  -2    0.86    0.41
 -14   3  -2    1.41    0.42
  13   2  -2    4.06    0.45
 -13  -2   2    4.23    0.54
  12   2  -2    0.08    0.35
 -12  -2   2    0.76    0.39
 -12  -2   2    0.19    0.32
  11   2  -2    1.12    0.32
 -11  -2   2    1.20    0.31
  10   2  -2    0.32    0.28
  10   2  -2   -0.09    0.37
 -10  -2   2    0.64    0.27
   9   2  -2    9.18    0.60
   9   2  -2    9.13    0.47
  -9  -2   2    8.42    0.45
   8   2  -2    1.09    0.24
   8   2  -2    1.11    0.16
   8   2  -2    1.17    0.32
  -8  -2   2    1.05    0.22
   7   2  -2    1.72    0.30
   7   2  -2    1.63    0.14
   7   2  -2    1.75    0.23
  -7  -2   2    2.31    0.22
   6   2  -2   69.36    1.10
   6   2  -2   69.33    1.21
   6   2  -2   68.70    0.97
  -6  -2   2   70.26    1.16
   5   2  -2    0.37    0.10
   5   2  -2    0.62    0.17
   5   2  -2    0.33    0.23
  -5  -2   2    0.40    0.16
   4   2  -2    0.51    0.15
   4   2  -2    0.58    0.22
  -4  -2   2    0.72    0.15
   3   2  -2    5.07    0.25
   3   2  -2    5.80    0.33
  -3  -2   2    5.75    0.25
   2   2  -2   25.21    0.51
   2   2  -2   26.17    0.46
  -2  -2   2   25.85    0.48
   1   2  -2    2.64    0.11
   1   2  -2    2.75    0.19
   1   2  -2    3.06    0.22
  -1  -2   2    2.80    0.21
   0   2  -2   16.85    0.31
   0  -2   2   16.50    0.34
   0  -2   2   16.50    0.29
   0  -2   2   16.18    0.28
  -1   2  -2   12.41    0.25
   1  -2   2   12.04    0.29
   1  -2   2   11.43    0.26
  -2   2  -2    9.42    0.23
   2  -2   2    8.54    0.27
   2  -2   2    9.09    0.19
   2  -2   2    9.01    0.26
  -3   2  -2    2.47    0.18
   3  -2   2    2.39    0.16
   3  -2   2    2.59    0.19
   3  -2   2    2.31    0.23
  -4   2  -2    2.17    0.15
   4  -2   2    2.33    0.24
   4  -2   2    2.47    0.18
   4  -2   2    2.53    0.17
   5  -2   2    0.04    0.16
   5  -2   2    0.43    0.23
   5  -2   2    0.28    0.16
   6  -2   2    0.31    0.16
   6  -2   2    0.05    0.18
   6  -2   2    0.16    0.17
   7  -2   2   26.30    0.69
   7  -2   2   27.27    0.55
   7  -2   2   27.42    0.55
   7  -2   2   26.00    0.60
   8  -2   2    0.12    0.26
   8  -2   2    0.15    0.22
   8  -2   2    0.14    0.19
   8  -2   2   -0.02    0.20
   9  -2   2    4.31    0.29
   9  -2   2    3.97    0.38
   9  -2   2    3.97    0.29
   9  -2   2    4.19    0.34
  10  -2   2   21.55    0.76
  10  -2   2   20.63    0.59
  10  -2   2   21.24    0.60
  10  -2   2   22.40    0.69
  11  -2   2    2.68    0.31
  11  -2   2    3.26    0.33
  11  -2   2    2.73    0.38
  11  -2   2    2.68    0.41
  12  -2   2   -0.12    0.29
  12  -2   2    0.17    0.29
 -13   2  -2    2.55    0.38
 -13   2  -2    2.52    0.42
  13  -2   2    2.79    0.35
  13  -2   2    2.25    0.38
 -14   2  -2    1.99    0.45
  14  -2   2    2.44    0.42
  14   1  -2    0.22    0.39
 -14  -1   2    0.40    0.47
  13   1  -2    2.40    0.40
 -13  -1   2    2.09    0.40
  12   1  -2    3.73    0.40
 -12  -1   2    3.75    0.39
  11   1  -2    0.08    0.29
  11   1  -2   -0.18    0.38
 -11  -1   2    0.23    0.28
  10   1  -2    0.07    0.36
  10   1  -2    0.37    0.27
 -10  -1   2    0.22    0.26
   9   1  -2    0.23    0.32
   9   1  -2    0.78    0.25
   9   1  -2    0.58    0.18
  -9  -1   2    0.35    0.23
   8   1  -2    4.45    0.38
   8   1  -2    4.85    0.26
   8   1  -2    4.42    0.36
  -8  -1   2    4.71    0.37
   7   1  -2    0.55    0.19
   7   1  -2    0.64    0.27
   7   1  -2    0.42    0.13
  -7  -1   2    0.33    0.19
   6   1  -2   10.03    0.26
   6   1  -2   10.67    0.37
   6   1  -2   11.26    0.46
  -6  -1   2   10.61    0.37
   5   1  -2    2.98    0.27
   5   1  -2    3.09    0.28
   5   1  -2    3.10    0.17
  -5  -1   2    3.15    0.27
   4   1  -2    1.49    0.16
   4   1  -2    1.35    0.10
   4   1  -2    1.26    0.21
  -4  -1   2    1.61    0.16
   3   1  -2   51.48    0.78
   3   1  -2   50.51    0.85
  -3  -1   2   52.55    0.84
   2   1  -2    6.10    0.22
   2   1  -2    6.00    0.30
  -2  -1   2    6.32    0.23
   1   1  -2    3.35    0.23
   1   1  -2    3.35    0.17
  -1  -1   2    3.35    0.18
   0   1  -2   58.31    0.82
   0   1  -2   60.44    0.82
   0  -1   2   58.15    0.79
   0  -1   2   57.85    0.89
  -1   1  -2   12.41    0.23
   1  -1   2   12.02    0.24
   1  -1   2   12.08    0.26
  -2   1  -2    2.35    0.16
   2  -1   2    3.10    0.19
   2  -1   2    2.47    0.14
   2  -1   2    2.37    0.19
   3  -1   2   28.27    0.53
   3  -1   2   29.48    0.49
   3  -1   2   29.95    0.49
   4  -1   2  173.82    2.65
   4  -1   2  176.77    2.39
   4  -1   2  176.35    2.34
   4  -1   2  171.11    2.42
   5  -1   2    6.40    0.28
   5  -1   2    6.76    0.30
   5  -1   2    6.87    0.28
   5  -1   2    7.42    0.38
   6  -1   2    0.86    0.23
   6  -1   2    0.86    0.19
   6  -1   2    0.77    0.17
   6  -1   2    1.03    0.18
   7  -1   2    9.12    0.36
   7  -1   2    8.95    0.44
   7  -1   2    8.96    0.35
   7  -1   2    9.11    0.40
   8  -1   2    2.40    0.30
   8  -1   2    2.58    0.28
   8  -1   2    3.03    0.24
   8  -1   2    2.35    0.23
   9  -1   2   12.51    0.44
   9  -1   2   13.44    0.46
   9  -1   2   13.11    0.59
   9  -1   2   13.36    0.54
  10  -1   2    2.83    0.30
  10  -1   2    1.89    0.34
  10  -1   2    2.83    0.36
  10  -1   2    2.43    0.29
  11  -1   2   19.09    0.61
  11  -1   2   18.36    0.57
 -12   1  -2    0.49    0.33
 -12   1  -2    0.45    0.31
  12  -1   2    0.83    0.31
  12  -1   2    0.23    0.29
 -13   1  -2    1.11    0.33
 -13   1  -2    1.00    0.39
  13  -1   2    1.23    0.32
  13  -1   2    1.68    0.36
 -14   1  -2    0.13    0.42
  14  -1   2   -0.55    0.37
  14   0  -2   -0.28    0.37
  13   0  -2    2.58    0.40
 -13   0   2    2.56    0.41
  12   0  -2    2.16    0.48
  12   0  -2    1.83    0.35
 -12   0   2    1.52    0.35
  11   0  -2   10.77    0.55
  11   0  -2   10.18    0.70
 -11   0   2    9.96    0.55
  10   0  -2    0.04    0.25
  10   0  -2   -0.48    0.34
 -10   0   2    0.08    0.25
   9   0  -2    0.43    0.32
   9   0  -2    0.05    0.22
  -9   0   2   -0.16    0.23
   8   0  -2    0.96    0.30
   8   0  -2    1.02    0.22
   8   0  -2    0.63    0.17
  -8   0   2    0.73    0.22
   7   0  -2   11.50    0.39
   7   0  -2   11.22    0.31
   7   0  -2   11.33    0.49
  -7   0   2   11.31    0.40
   6   0  -2   26.58    0.64
   6   0  -2   27.52    0.54
   6   0  -2   26.61    0.46
  -6   0   2   27.33    0.58
   5   0  -2    4.92    0.38
   5   0  -2    5.49    0.21
   5   0  -2    4.99    0.27
  -5   0   2    4.65    0.29
   4   0  -2    0.67    0.21
   4   0  -2    0.39    0.13
   4   0  -2    0.46    0.10
  -4   0   2    0.66    0.15
   3   0  -2   46.27    0.70
   3   0  -2   45.30    0.78
  -3   0   2   46.88    0.77
   2   0  -2   56.26    0.79
   2   0  -2   54.10    0.85
  -2   0   2   54.92    0.87
   1   0  -2    4.72    0.15
   1   0  -2    4.80    0.22
  -1   0   2    4.41    0.17
   0   0  -2   44.98    0.66
   0   0  -2   48.53    0.66
   0   0   2   47.79    0.72
   0   0   2   47.60    0.63
  -1   0  -2   78.41    1.06
  -1   0  -2   75.00    1.06
   1   0   2   75.14    1.04
   1   0   2   79.03    1.15
  -2   0  -2    4.22    0.15
   2   0   2    3.93    0.20
   2   0   2    4.74    0.18
   2   0   2    4.00    0.20
   3   0   2   80.74    1.15
   3   0   2   80.75    1.12
   4   0   2   64.23    0.92
   4   0   2   63.46    0.94
   4   0   2   62.69    1.04
   4   0   2   61.85    0.97
   5   0   2   17.20    0.46
   5   0   2   17.28    0.38
   5   0   2   17.12    0.43
   5   0   2   17.73    0.40
   6   0   2    2.45    0.20
   6   0   2    2.37    0.24
   6   0   2    2.82    0.19
   6   0   2    2.30    0.24
   7   0   2    6.41    0.40
   7   0   2    6.54    0.40
   7   0   2    6.75    0.34
   7   0   2    6.10    0.31
   8   0   2   19.07    0.59
   8   0   2   18.37    0.51
   8   0   2   19.15    0.46
   8   0   2   19.57    0.58
   9   0   2    0.38    0.26
   9   0   2    0.49    0.23
   9   0   2    0.61    0.21
  10   0   2    3.50    0.29
  10   0   2    3.77    0.31
 -11   0  -2    0.25    0.31
 -11   0  -2   -0.01    0.25
  11   0   2    0.31    0.28
  11   0   2    0.52    0.26
 -12   0  -2    4.59    0.37
 -12   0  -2    4.88    0.45
  12   0   2    5.23    0.41
  12   0   2    4.81    0.36
 -13   0  -2    4.96    0.49
  13   0   2    5.28    0.45
 -14   0  -2   -0.42    0.41
  14   0   2    0.83    0.38
  14  -1  -2    1.14    0.39
 -14   1   2    1.64    0.43
  13  -1  -2    0.51    0.35
  13  -1  -2    0.74    0.48
 -13   1   2    0.68    0.37
  12  -1  -2    0.59    0.31
  12  -1  -2    0.53    0.42
 -12   1   2    0.57    0.33
  11  -1  -2    0.80    0.39
  11  -1  -2    0.68    0.28
 -11   1   2    0.80    0.31
  10  -1  -2    1.49    0.27
  10  -1  -2    0.98    0.36
 -10   1   2    1.44    0.29
   9  -1  -2    6.39    0.53
   9  -1  -2    5.75    0.40
  -9   1   2    6.34    0.45
   8  -1  -2    1.58    0.30
   8  -1  -2    1.26    0.20
  -8   1   2    1.92    0.25
   7  -1  -2    0.77    0.18
   7  -1  -2    1.25    0.27
  -7   1   2    0.76    0.20
   6  -1  -2    7.85    0.43
   6  -1  -2    7.88    0.30
  -6   1   2    7.48    0.35
   5  -1  -2  107.76    1.64
   5  -1  -2  108.04    1.53
  -5   1   2  107.06    1.69
   4  -1  -2   13.62    0.41
   4  -1  -2   13.45    0.31
  -4   1   2   13.69    0.36
   3  -1  -2    9.97    0.25
   3  -1  -2   10.44    0.35
  -3   1   2    9.88    0.21
  -3   1   2   10.44    0.30
   2  -1  -2  302.81    4.10
   2  -1  -2  307.44    4.10
  -2   1   2  304.38    3.98
  -2   1   2  295.75    4.49
   1  -1  -2   73.86    1.08
   1  -1  -2   78.29    1.03
  -1   1   2   75.44    1.15
  -1   1   2   77.40    1.01
   0  -1  -2    0.31    0.05
   0  -1  -2    0.47    0.08
   0   1   2    0.40    0.06
   0   1   2    0.33    0.06
  -1  -1  -2    2.76    0.13
   1   1   2    2.12    0.08
   1   1   2    2.43    0.13
   1   1   2    2.31    0.12
  -2  -1  -2  422.60    5.90
   2   1   2  415.64    5.73
   2   1   2  431.03    5.64
  -3  -1  -2   79.86    1.17
   3   1   2   81.80    1.16
   3   1   2   79.74    1.11
   3   1   2   82.03    1.24
  -4  -1  -2   79.32    1.18
   4   1   2   77.87    1.16
   4   1   2   79.61    1.25
   4   1   2   80.11    1.11
  -5  -1  -2   -0.08    0.15
   5   1   2    0.34    0.16
   5   1   2    0.11    0.17
   5   1   2    0.22    0.13
   6   1   2    2.35    0.18
   6   1   2    2.54    0.23
   6   1   2    2.43    0.21
   7   1   2    6.41    0.37
   7   1   2    6.39    0.34
   7   1   2    6.88    0.31
  -8  -1  -2    0.26    0.22
   8   1   2    0.14    0.21
   8   1   2    0.15    0.19
  -9  -1  -2    1.14    0.21
  -9  -1  -2    1.28    0.27
   9   1   2    1.26    0.22
   9   1   2    0.82    0.24
 -10  -1  -2   11.02    0.46
 -10  -1  -2   12.02    0.57
  10   1   2   11.95    0.46
  10   1   2   12.10    0.52
 -11  -1  -2    3.27    0.31
 -11  -1  -2    2.48    0.37
  11   1   2    3.96    0.36
  11   1   2    3.48    0.30
 -12  -1  -2    0.49    0.27
 -12  -1  -2    0.43    0.35
  12   1   2   -0.05    0.31
  12   1   2    0.27    0.28
 -13  -1  -2    0.36    0.39
  13   1   2    0.19    0.35
 -14  -1  -2    2.74    0.50
  14   1   2    1.58    0.42
  14  -2  -2    2.48    0.56
 -14   2   2    1.07    0.42
  13  -2  -2    0.52    0.33
  13  -2  -2    0.43    0.47
 -13   2   2    0.23    0.37
  12  -2  -2   -0.49    0.40
  12  -2  -2    0.09    0.29
 -12   2   2   -0.28    0.32
  11  -2  -2    3.21    0.44
  11  -2  -2    3.28    0.32
 -11   2   2    3.84    0.37
 -11   2   2    3.35    0.28
  10  -2  -2    0.87    0.25
  10  -2  -2    0.60    0.34
 -10   2   2    0.64    0.28
 -10   2   2    0.62    0.20
   9  -2  -2   14.10    0.61
   9  -2  -2   13.73    0.46
  -9   2   2   14.70    0.41
  -9   2   2   13.99    0.53
   8  -2  -2   15.41    0.58
   8  -2  -2   15.68    0.44
  -8   2   2   15.93    0.51
   7  -2  -2    1.26    0.27
   7  -2  -2    1.26    0.18
   6  -2  -2   -0.14    0.23
   6  -2  -2    0.21    0.22
   6  -2  -2   -0.06    0.14
   5  -2  -2    1.37    0.25
   5  -2  -2    1.26    0.14
   5  -2  -2    1.07    0.22
  -5   2   2    1.22    0.14
   4  -2  -2   15.60    0.32
   4  -2  -2   15.51    0.44
   4  -2  -2   15.63    0.47
  -4   2   2   15.29    0.31
   3  -2  -2   80.52    1.22
   3  -2  -2   80.33    1.33
   3  -2  -2   83.18    1.13
  -3   2   2   80.83    1.11
   2  -2  -2  111.53    1.47
   2  -2  -2  108.15    1.69
   2  -2  -2  106.12    1.55
  -2   2   2  110.44    1.45
   1  -2  -2   11.75    0.32
   1  -2  -2   11.59    0.28
  -1   2   2   12.14    0.22
   0  -2  -2    5.36    0.18
   0  -2  -2    5.16    0.18
   0   2   2    5.35    0.14
  -1  -2  -2   41.73    0.62
   1   2   2   40.62    0.58
   1   2   2   40.96    0.60
  -2  -2  -2   40.29    0.63
   2   2   2   39.95    0.58
   2   2   2   39.26    0.61
  -3  -2  -2    0.64    0.08
  -3  -2  -2    0.61    0.15
   3   2   2    0.79    0.12
   3   2   2    0.62    0.14
  -4  -2  -2   73.07    1.11
  -4  -2  -2   73.37    1.11
   4   2   2   72.95    1.08
   4   2   2   73.70    1.03
  -5  -2  -2    1.28    0.13
  -5  -2  -2    0.96    0.18
   5   2   2    1.13    0.15
   5   2   2    0.99    0.17
  -6  -2  -2   18.52    0.48
  -6  -2  -2   18.41    0.40
   6   2   2   18.39    0.40
   6   2   2   18.50    0.46
  -7  -2  -2    1.23    0.16
  -7  -2  -2    1.15    0.23
   7   2   2    1.29    0.21
   7   2   2    1.27    0.18
  -8  -2  -2   94.89    1.56
  -8  -2  -2   99.95    1.58
   8   2   2   99.74    1.43
   8   2   2   97.88    1.51
  -9  -2  -2    0.55    0.26
  -9  -2  -2    0.80    0.20
   9   2   2    0.39    0.20
   9   2   2    0.89    0.25
 -10  -2  -2   18.95    0.55
 -10  -2  -2   20.25    0.68
  10   2   2   20.44    0.62
  10   2   2   20.38    0.53
 -11  -2  -2    0.31    0.32
 -11  -2  -2    0.40    0.24
  11   2   2    0.31    0.29
  11   2   2    0.67    0.25
 -12  -2  -2    0.11    0.36
  12   2   2    0.60    0.33
 -13  -2  -2    3.49    0.48
  13   2   2    3.23    0.41
 -14  -2  -2    0.60    0.45
  14   2   2   -0.13    0.40
  14  -3  -2    4.16    0.60
 -14   3   2    4.05    0.50
  13  -3  -2   -0.58    0.43
 -13   3   2    0.03    0.37
  12  -3  -2   12.00    0.75
  12  -3  -2   13.56    0.57
 -12   3   2   13.41    0.67
  11  -3  -2    1.54    0.28
  11  -3  -2    1.97    0.41
 -11   3   2    1.99    0.26
 -11   3   2    1.59    0.34
  10  -3  -2   -0.29    0.22
  10  -3  -2   -0.34    0.31
 -10   3   2   -0.10    0.27
 -10   3   2    0.41    0.21
   9  -3  -2    6.62    0.37
   9  -3  -2    6.65    0.52
  -9   3   2    6.81    0.35
   8  -3  -2    3.42    0.30
   8  -3  -2    3.80    0.35
   8  -3  -2    3.49    0.37
  -8   3   2    3.54    0.29
   7  -3  -2   18.47    0.42
   7  -3  -2   16.61    0.62
   7  -3  -2   18.29    0.57
  -7   3   2   17.70    0.41
   6  -3  -2    4.41    0.24
   6  -3  -2    4.46    0.42
   6  -3  -2    4.26    0.30
  -6   3   2    4.37    0.25
   5  -3  -2   13.17    0.31
   5  -3  -2   13.18    0.51
   5  -3  -2   12.82    0.44
  -5   3   2   12.23    0.31
   4  -3  -2    1.02    0.24
   4  -3  -2    0.99    0.20
  -4   3   2    1.04    0.13
   3  -3  -2   60.93    0.97
   3  -3  -2   63.01    0.87
   3  -3  -2   61.52    1.07
  -3   3   2   62.08    0.88
   2  -3  -2  143.26    2.21
   2  -3  -2  143.96    2.02
  -2   3   2  146.22    1.92
   1  -3  -2    0.18    0.14
   1  -3  -2   -0.07    0.18
  -1   3   2    0.16    0.10
   0  -3  -2  168.68    2.34
   0  -3  -2  171.38    2.52
   0   3   2  170.27    2.25
   0   3   2  173.64    2.27
  -1  -3  -2   24.58    0.44
  -1  -3  -2   23.31    0.39
   1   3   2   24.44    0.39
   1   3   2   24.06    0.39
  -2  -3  -2    0.44    0.14
   2   3   2    0.42    0.13
   2   3   2    0.37    0.11
  -3  -3  -2   62.16    0.97
  -3  -3  -2   64.75    0.95
   3   3   2   62.06    0.94
   3   3   2   64.30    0.89
  -4  -3  -2   20.24    0.45
  -4  -3  -2   19.93    0.36
   4   3   2   20.77    0.38
   4   3   2   19.69    0.43
  -5  -3  -2   20.89    0.49
  -5  -3  -2   20.14    0.39
   5   3   2   19.41    0.45
   5   3   2   19.33    0.39
  -6  -3  -2   -0.09    0.19
  -6  -3  -2    0.03    0.13
   6   3   2    0.08    0.18
   6   3   2    0.06    0.13
  -7  -3  -2   15.83    0.48
  -7  -3  -2   16.01    0.38
   7   3   2   14.69    0.46
   7   3   2   15.39    0.38
  -8  -3  -2    7.84    0.44
  -8  -3  -2    6.74    0.32
   8   3   2    7.84    0.33
   8   3   2    7.95    0.42
  -9  -3  -2    0.50    0.27
  -9  -3  -2    0.57    0.19
   9   3   2    0.62    0.25
   9   3   2    0.58    0.20
 -10  -3  -2   11.74    0.45
 -10  -3  -2   11.48    0.61
  10   3   2   11.97    0.53
  10   3   2   11.63    0.43
 -11  -3  -2    0.23    0.24
 -11  -3  -2    0.22    0.33
  11   3   2   -0.41    0.24
  11   3   2    0.11    0.30
 -12  -3  -2    1.33    0.39
  12   3   2    1.33    0.35
 -13  -3  -2    0.91    0.42
  13   3   2    0.49    0.37
 -14  -3  -2    1.21    0.49
  14   3   2    0.39    0.42
  14  -4  -2    1.53    0.53
 -14   4   2    0.98    0.45
  13  -4  -2    6.13    0.58
 -13   4   2    5.90    0.51
  12  -4  -2    0.25    0.40
  12  -4  -2    0.48    0.30
 -12   4   2    0.35    0.27
 -12   4   2    0.67    0.36
  11  -4  -2    0.52    0.26
  11  -4  -2    1.32    0.38
 -11   4   2    1.04    0.25
 -11   4   2    1.27    0.34
  10  -4  -2    2.72    0.39
  10  -4  -2    3.32    0.28
 -10   4   2    3.68    0.28
   9  -4  -2    6.46    0.49
   9  -4  -2    6.30    0.52
   9  -4  -2    5.75    0.34
  -9   4   2    6.78    0.36
   8  -4  -2    5.42    0.45
   8  -4  -2    5.86    0.44
   8  -4  -2    5.19    0.30
  -8   4   2    5.29    0.31
   7  -4  -2   -0.05    0.14
   7  -4  -2    0.45    0.29
   7  -4  -2   -0.17    0.23
  -7   4   2    0.03    0.15
   6  -4  -2   24.70    0.60
   6  -4  -2   24.52    0.46
   6  -4  -2   24.31    0.70
  -6   4   2   25.45    0.48
   5  -4  -2   73.16    1.33
   5  -4  -2   75.12    1.08
   5  -4  -2   76.82    1.22
  -5   4   2   75.82    1.09
   4  -4  -2   -0.08    0.22
   4  -4  -2   -0.19    0.17
   4  -4  -2    0.02    0.10
  -4   4   2    0.05    0.13
   3  -4  -2   32.50    0.59
   3  -4  -2   31.63    0.68
  -3   4   2   32.11    0.52
   2  -4  -2   24.11    0.55
   2  -4  -2   23.68    0.47
  -2   4   2   24.32    0.42
   1  -4  -2   45.29    0.72
  -1   4   2   46.01    0.67
   0  -4  -2   11.58    0.32
   0   4   2   11.25    0.22
   0   4   2   11.56    0.26
  -1  -4  -2   56.47    0.88
  -1  -4  -2   57.63    0.88
   1   4   2   57.56    0.81
   1   4   2   57.55    0.82
  -2  -4  -2   21.38    0.44
  -2  -4  -2   21.33    0.37
   2   4   2   21.74    0.37
   2   4   2   21.23    0.40
  -3  -4  -2   10.98    0.23
  -3  -4  -2   11.09    0.35
   3   4   2   11.01    0.26
   3   4   2   10.68    0.31
  -4  -4  -2    3.88    0.17
  -4  -4  -2    4.21    0.30
   4   4   2    3.86    0.27
   4   4   2    3.94    0.21
  -5  -4  -2    5.55    0.21
  -5  -4  -2    5.47    0.33
   5   4   2    5.66    0.32
   5   4   2    5.28    0.25
  -6  -4  -2   50.51    0.91
  -6  -4  -2   50.64    0.82
   6   4   2   50.57    0.77
   6   4   2   49.10    0.86
  -7  -4  -2    3.83    0.24
  -7  -4  -2    4.12    0.30
   7   4   2    4.01    0.26
   7   4   2    3.75    0.27
  -8  -4  -2    3.66    0.28
  -8  -4  -2    3.26    0.32
   8   4   2    3.90    0.28
   8   4   2    2.85    0.28
  -9  -4  -2    0.66    0.29
  -9  -4  -2    0.74    0.19
   9   4   2    0.84    0.20
   9   4   2    0.34    0.27
 -10  -4  -2   13.60    0.63
 -10  -4  -2   14.08    0.47
  10   4   2   14.10    0.57
  10   4   2   14.24    0.46
 -11  -4  -2    0.07    0.33
  11   4   2    0.20    0.32
 -12  -4  -2    0.81    0.40
  12   4   2    0.24    0.35
 -13  -4  -2   -0.52    0.41
  13   4   2   -0.16    0.37
 -14  -4  -2    0.64    0.48
  14   4   2    0.43    0.42
  13  -5  -2    0.37    0.44
 -13   5   2    0.58    0.42
  12  -5  -2    4.84    0.52
 -12   5   2    5.03    0.36
 -12   5   2    5.16    0.47
  11  -5  -2    5.08    0.47
  11  -5  -2    5.15    0.44
 -11   5   2    5.63    0.43
  10  -5  -2    1.90    0.36
  10  -5  -2    2.41    0.26
  10  -5  -2    2.34    0.46
 -10   5   2    2.06    0.27
   9  -5  -2    1.00    0.20
   9  -5  -2    0.21    0.37
   9  -5  -2    0.62    0.30
  -9   5   2    0.49    0.21
   8  -5  -2    1.81    0.36
   8  -5  -2    1.61    0.30
   8  -5  -2    1.83    0.19
  -8   5   2    1.55    0.22
   7  -5  -2    3.78    0.32
   7  -5  -2    3.60    0.37
   7  -5  -2    3.86    0.25
  -7   5   2    4.17    0.29
   6  -5  -2    0.87    0.14
   6  -5  -2    0.82    0.27
   6  -5  -2    0.79    0.23
  -6   5   2    0.86    0.17
   5  -5  -2   77.56    1.41
   5  -5  -2   81.05    1.28
   5  -5  -2   79.13    1.13
  -5   5   2   81.25    1.17
   4  -5  -2   23.35    0.52
   4  -5  -2   22.67    0.62
  -4   5   2   22.35    0.37
  -4   5   2   23.63    0.45
   3  -5  -2   16.34    0.51
   3  -5  -2   15.29    0.40
  -3   5   2   15.18    0.34
   2  -5  -2    3.19    0.29
   2  -5  -2    3.06    0.28
  -2   5   2    2.84    0.21
   1  -5  -2   15.10    0.37
  -1   5   2   15.18    0.32
   0  -5  -2    0.68    0.14
   0  -5  -2    0.77    0.17
   0   5   2    0.86    0.12
   0   5   2    0.73    0.10
  -1  -5  -2    6.68    0.30
  -1  -5  -2    6.33    0.23
   1   5   2    6.43    0.23
   1   5   2    6.71    0.23
  -2  -5  -2   86.52    1.31
  -2  -5  -2   89.18    1.33
   2   5   2   88.89    1.22
   2   5   2   88.24    1.26
  -3  -5  -2    0.12    0.10
  -3  -5  -2    0.25    0.17
   3   5   2    0.21    0.12
   3   5   2    0.18    0.16
  -4  -5  -2    1.08    0.11
  -4  -5  -2    1.23    0.20
   4   5   2    0.94    0.14
   4   5   2    0.95    0.18
  -5  -5  -2    1.69    0.13
  -5  -5  -2    1.83    0.23
   5   5   2    1.77    0.16
   5   5   2    1.42    0.21
  -6  -5  -2    0.87    0.13
  -6  -5  -2    0.61    0.22
   6   5   2    0.60    0.15
   6   5   2    0.76    0.21
  -7  -5  -2    2.16    0.28
  -7  -5  -2    1.96    0.17
   7   5   2    2.05    0.18
   7   5   2    1.83    0.25
  -8  -5  -2    1.69    0.30
  -8  -5  -2    2.24    0.20
   8   5   2    1.94    0.28
   8   5   2    2.01    0.20
  -9  -5  -2    1.33    0.31
  -9  -5  -2    0.91    0.20
   9   5   2    0.82    0.20
   9   5   2    1.15    0.29
 -10  -5  -2    3.34    0.40
  10   5   2    3.33    0.27
  10   5   2    4.09    0.37
 -11  -5  -2    0.29    0.35
  11   5   2   -0.59    0.32
 -12  -5  -2    0.54    0.40
  12   5   2    0.54    0.37
 -13  -5  -2   -0.18    0.42
  13   5   2    0.15    0.40
 -14  -5  -2    1.69    0.51
  14   5   2    2.03    0.45
  13  -6  -2    0.36    0.45
 -13   6   2    0.85    0.43
  12  -6  -2   -0.14    0.38
 -12   6   2   -0.18    0.28
  11  -6  -2    7.18    0.63
  11  -6  -2    6.12    0.50
 -11   6   2    5.67    0.47
  10  -6  -2    1.33    0.36
  10  -6  -2    1.62    0.45
 -10   6   2    1.54    0.26
   9  -6  -2    0.28    0.37
   9  -6  -2    0.46    0.30
  -9   6   2   -0.08    0.21
   8  -6  -2    6.28    0.60
   8  -6  -2    5.88    0.47
  -8   6   2    6.02    0.35
   7  -6  -2    5.54    0.42
   7  -6  -2    5.91    0.51
  -7   6   2    6.02    0.33
   6  -6  -2   14.07    0.58
   6  -6  -2   14.70    0.48
  -6   6   2   14.05    0.31
  -6   6   2   14.66    0.40
   5  -6  -2    1.42    0.30
   5  -6  -2    0.49    0.20
  -5   6   2    0.53    0.17
  -5   6   2    0.58    0.10
   4  -6  -2   12.03    0.54
   4  -6  -2   12.68    0.41
  -4   6   2   12.82    0.35
  -4   6   2   12.52    0.24
   3  -6  -2   32.43    0.76
   3  -6  -2   32.34    0.61
  -3   6   2   31.26    0.55
   2  -6  -2    2.97    0.21
   2  -6  -2    2.66    0.31
  -2   6   2    2.76    0.18
   1  -6  -2    3.64    0.27
  -1   6   2    3.62    0.22
  -1   6   2    3.85    0.16
   0  -6  -2    3.95    0.25
   0  -6  -2    3.49    0.29
   0   6   2    4.19    0.19
   0   6   2    4.11    0.23
  -1  -6  -2   31.12    0.56
  -1  -6  -2   32.21    0.60
   1   6   2   31.70    0.52
   1   6   2   32.00    0.52
  -2  -6  -2   10.96    0.28
  -2  -6  -2   11.05    0.35
   2   6   2   10.99    0.28
   2   6   2   10.78    0.31
  -3  -6  -2    5.67    0.33
  -3  -6  -2    5.79    0.22
   3   6   2    5.38    0.29
   3   6   2    5.56    0.23
  -4  -6  -2   24.18    0.56
  -4  -6  -2   24.55    0.46
   4   6   2   25.17    0.52
   4   6   2   24.29    0.44
  -5  -6  -2    1.43    0.24
  -5  -6  -2    1.83    0.15
   5   6   2    1.82    0.16
   5   6   2    1.50    0.22
  -6  -6  -2    4.14    0.32
  -6  -6  -2    4.84    0.24
   6   6   2    4.34    0.29
   6   6   2    4.41    0.26
  -7  -6  -2    2.97    0.31
  -7  -6  -2    3.02    0.25
   7   6   2    2.74    0.28
   7   6   2    2.99    0.21
  -8  -6  -2   25.53    0.71
  -8  -6  -2   25.39    0.54
   8   6   2   25.45    0.65
   8   6   2   25.51    0.52
  -9  -6  -2    3.41    0.37
  -9  -6  -2    3.04    0.24
   9   6   2    3.34    0.35
   9   6   2    3.44    0.25
 -10  -6  -2    0.96    0.34
  10   6   2    0.31    0.31
 -11  -6  -2    0.49    0.36
  11   6   2    0.59    0.35
 -12  -6  -2    2.18    0.44
  12   6   2    2.01    0.42
 -13  -6  -2   -0.16    0.45
  13   6   2    0.20    0.41
  13  -7  -2    0.92    0.46
 -13   7   2    1.05    0.33
  12  -7  -2   -0.11    0.55
  12  -7  -2    0.72    0.41
 -12   7   2    0.73    0.30
  11  -7  -2    3.27    0.56
  11  -7  -2    2.81    0.43
 -11   7   2    3.10    0.32
  10  -7  -2    1.68    0.37
  10  -7  -2    1.71    0.48
 -10   7   2    1.36    0.28
   9  -7  -2    0.12    0.29
   9  -7  -2   -0.30    0.38
  -9   7   2   -0.21    0.22
  -9   7   2    0.23    0.17
   8  -7  -2    0.18    0.26
   8  -7  -2   -0.01    0.33
  -8   7   2    0.12    0.21
  -8   7   2    0.03    0.14
   7  -7  -2    7.28    0.43
   7  -7  -2    6.92    0.57
  -7   7   2    8.12    0.36
  -7   7   2    6.62    0.25
   6  -7  -2    0.43    0.22
   6  -7  -2    0.44    0.30
  -6   7   2    0.20    0.17
  -6   7   2    0.59    0.11
   5  -7  -2   12.58    0.44
   5  -7  -2   12.04    0.57
  -5   7   2   12.38    0.37
  -5   7   2   12.04    0.26
   4  -7  -2   41.69    0.92
   4  -7  -2   42.59    0.77
  -4   7   2   42.33    0.71
  -4   7   2   41.93    0.62
   3  -7  -2    3.76    0.25
   3  -7  -2    3.28    0.35
  -3   7   2    3.14    0.21
   2  -7  -2   11.75    0.39
  -2   7   2   12.99    0.24
  -2   7   2   12.66    0.34
   1  -7  -2    0.00    0.17
   1  -7  -2    0.27    0.17
  -1   7   2   -0.04    0.10
  -1   7   2    0.09    0.14
   0  -7  -2    1.03    0.19
   0  -7  -2    0.68    0.17
   0   7   2    0.93    0.13
   0   7   2    1.09    0.16
  -1  -7  -2   27.84    0.57
  -1  -7  -2   26.29    0.52
   1   7   2   27.71    0.49
   1   7   2   26.77    0.49
  -2  -7  -2   14.69    0.35
  -2  -7  -2   14.15    0.43
   2   7   2   14.59    0.34
   2   7   2   14.15    0.36
  -3  -7  -2    9.34    0.29
  -3  -7  -2    8.77    0.37
   3   7   2    8.78    0.28
   3   7   2    8.96    0.34
  -4  -7  -2   20.68    0.54
  -4  -7  -2   21.12    0.43
   4   7   2   21.06    0.42
   4   7   2   20.84    0.49
  -5  -7  -2    1.90    0.26
  -5  -7  -2    2.11    0.16
   5   7   2    2.16    0.17
   5   7   2    2.13    0.24
  -6  -7  -2    0.70    0.25
  -6  -7  -2    0.20    0.15
   6   7   2    0.17    0.22
   6   7   2    0.61    0.16
  -7  -7  -2    2.04    0.19
  -7  -7  -2    1.73    0.30
   7   7   2    2.06    0.20
   7   7   2    1.62    0.27
  -8  -7  -2    2.72    0.34
  -8  -7  -2    2.48    0.21
   8   7   2    2.74    0.22
   8   7   2    2.07    0.30
  -9  -7  -2    4.48    0.40
   9   7   2    4.33    0.37
   9   7   2    4.75    0.35
 -10  -7  -2    4.58    0.45
  10   7   2    4.08    0.39
 -11  -7  -2    0.24    0.37
  11   7   2   -0.09    0.35
 -12  -7  -2   -0.60    0.40
  12   7   2   -0.17    0.40
 -13  -7  -2   -1.04    0.44
  13   7   2    0.28    0.42
  13  -8  -2    2.84    0.50
  13  -8  -2    3.46    0.73
 -13   8   2    2.33    0.37
  12  -8  -2    5.36    0.70
  12  -8  -2    4.66    0.51
 -12   8   2    4.75    0.39
  11  -8  -2    5.35    0.48
  11  -8  -2    5.79    0.64
 -11   8   2    4.85    0.36
  10  -8  -2    1.60    0.48
  10  -8  -2    1.59    0.36
 -10   8   2    1.71    0.28
   9  -8  -2    0.18    0.38
   9  -8  -2    0.61    0.31
  -9   8   2    0.11    0.23
   8  -8  -2    8.21    0.48
   8  -8  -2    7.07    0.66
  -8   8   2    8.02    0.30
  -8   8   2    8.42    0.41
   7  -8  -2   23.93    0.81
   7  -8  -2   24.94    0.65
  -7   8   2   24.19    0.45
  -7   8   2   25.50    0.57
   6  -8  -2   19.33    0.55
   6  -8  -2   18.59    0.70
  -6   8   2   19.30    0.48
  -6   8   2   18.17    0.36
   5  -8  -2    0.59    0.33
   5  -8  -2    0.53    0.22
  -5   8   2    0.49    0.18
  -5   8   2    0.67    0.10
   4  -8  -2    3.40    0.37
   4  -8  -2    3.44    0.26
  -4   8   2    3.17    0.22
   3  -8  -2   17.98    0.65
   3  -8  -2   18.43    0.48
  -3   8   2   17.45    0.43
   2  -8  -2    0.35    0.19
   2  -8  -2    0.34    0.26
  -2   8   2    0.53    0.10
  -2   8   2    0.58    0.17
   1  -8  -2   22.97    0.51
   1  -8  -2   22.43    0.52
  -1   8   2   23.24    0.47
  -1   8   2   23.01    0.40
   0  -8  -2    3.37    0.25
   0  -8  -2    3.30    0.28
   0   8   2    3.05    0.26
   0   8   2    3.18    0.22
  -1  -8  -2    0.67    0.17
  -1  -8  -2    0.30    0.21
   1   8   2    0.56    0.16
   1   8   2    0.46    0.15
  -2  -8  -2    5.88    0.37
  -2  -8  -2    5.88    0.28
   2   8   2    5.20    0.27
   2   8   2    5.57    0.30
  -3  -8  -2    0.02    0.16
  -3  -8  -2    0.25    0.22
   3   8   2    0.30    0.18
   3   8   2    0.20    0.15
  -4  -8  -2   72.89    1.17
  -4  -8  -2   73.17    1.23
   4   8   2   74.56    1.16
   4   8   2   75.01    1.09
  -5  -8  -2   17.03    0.41
  -5  -8  -2   18.35    0.55
   5   8   2   17.20    0.39
   5   8   2   17.30    0.49
  -6  -8  -2   62.10    1.02
  -6  -8  -2   61.78    1.14
   6   8   2   61.12    1.06
   6   8   2   62.77    0.95
  -7  -8  -2    0.85    0.19
  -7  -8  -2    1.05    0.30
   7   8   2    0.88    0.27
   7   8   2    1.14    0.19
  -8  -8  -2    1.35    0.33
  -8  -8  -2    1.52    0.21
   8   8   2    1.24    0.21
   8   8   2    1.17    0.30
  -9  -8  -2    6.81    0.58
   9   8   2    6.11    0.42
   9   8   2    6.03    0.39
 -10  -8  -2    0.67    0.37
  10   8   2    0.14    0.34
 -11  -8  -2   10.06    0.74
  11   8   2    8.85    0.66
 -12  -8  -2    2.64    0.49
  12   8   2    3.12    0.46
 -13  -8  -2   -0.04    0.47
  13   8   2    0.06    0.45
  13  -9  -2    3.07    0.75
 -13   9   2    2.28    0.38
  12  -9  -2    0.26    0.41
  12  -9  -2    0.39    0.62
 -12   9   2   -0.11    0.30
  11  -9  -2    2.86    0.60
  11  -9  -2    2.59    0.43
 -11   9   2    2.30    0.33
  10  -9  -2   -0.57    0.46
  10  -9  -2   -0.40    0.32
 -10   9   2   -0.18    0.25
   9  -9  -2    0.05    0.40
   9  -9  -2    0.41    0.32
  -9   9   2   -0.04    0.24
   8  -9  -2    0.00    0.27
   8  -9  -2   -0.24    0.36
  -8   9   2   -0.22    0.22
   7  -9  -2    5.33    0.45
   7  -9  -2    5.50    0.48
  -7   9   2    5.31    0.24
  -7   9   2    5.43    0.37
   6  -9  -2   30.70    0.70
   6  -9  -2   30.09    0.88
  -6   9   2   31.58    0.64
  -6   9   2   30.17    0.51
   5  -9  -2    1.13    0.23
   5  -9  -2    1.19    0.36
  -5   9   2    1.62    0.22
   4  -9  -2   38.79    0.75
   4  -9  -2   36.45    0.91
  -4   9   2   38.88    0.70
  -4   9   2   39.02    0.58
   3  -9  -2    0.11    0.33
   3  -9  -2    0.44    0.21
  -3   9   2    0.74    0.19
  -3   9   2    0.64    0.11
   2  -9  -2    3.82    0.33
  -2   9   2    3.53    0.30
  -2   9   2    3.86    0.20
   1  -9  -2    1.29    0.21
   1  -9  -2    0.75    0.21
  -1   9   2    1.09    0.14
  -1   9   2    1.03    0.18
   0  -9  -2    9.29    0.37
   0  -9  -2    9.44    0.42
   0   9   2    9.34    0.29
   0   9   2    9.03    0.33
  -1  -9  -2   22.59    0.52
  -1  -9  -2   22.79    0.56
   1   9   2   23.21    0.48
   1   9   2   22.76    0.47
  -2  -9  -2    2.65    0.21
  -2  -9  -2    2.40    0.27
   2   9   2    2.75    0.20
   2   9   2    2.62    0.21
  -3  -9  -2    1.51    0.18
  -3  -9  -2    0.88    0.24
   3   9   2    1.44    0.21
   3   9   2    1.31    0.18
  -4  -9  -2   16.09    0.53
  -4  -9  -2   17.08    0.42
   4   9   2   16.85    0.47
   4   9   2   16.42    0.40
  -5  -9  -2    0.33    0.26
  -5  -9  -2    0.54    0.18
   5   9   2    0.54    0.23
   5   9   2    1.00    0.18
  -6  -9  -2   10.91    0.37
  -6  -9  -2   10.83    0.50
   6   9   2   10.62    0.48
   6   9   2   10.34    0.35
  -7  -9  -2    1.60    0.21
  -7  -9  -2    1.58    0.32
   7   9   2    1.64    0.30
   7   9   2    1.48    0.21
  -8  -9  -2    5.39    0.43
   8   9   2    4.92    0.38
   8   9   2    5.08    0.36
  -9  -9  -2    0.02    0.34
   9   9   2    0.32    0.33
 -10  -9  -2    7.60    0.67
  10   9   2    7.78    0.61
 -11  -9  -2    1.22    0.44
  11   9   2    1.74    0.41
 -12  -9  -2    2.24    0.51
  12   9   2    3.57    0.48
 -13  -9  -2    2.03    0.54
  13   9   2    2.29    0.51
  12 -10  -2    0.46    0.66
 -12  10   2    0.55    0.33
  11 -10  -2    0.46    0.57
  11 -10  -2    0.39    0.39
 -11  10   2    0.45    0.30
  10 -10  -2    4.84    0.59
  10 -10  -2    5.35    0.47
 -10  10   2    5.04    0.38
   9 -10  -2    0.72    0.31
   9 -10  -2    1.07    0.45
  -9  10   2    1.47    0.28
   8 -10  -2    2.48    0.33
   8 -10  -2    2.45    0.44
  -8  10   2    2.00    0.28
   7 -10  -2    1.62    0.29
   7 -10  -2    2.02    0.42
  -7  10   2    1.80    0.25
   6 -10  -2    2.33    0.29
   6 -10  -2    2.34    0.41
  -6  10   2    2.75    0.27
  -6  10   2    2.71    0.20
   5 -10  -2   22.90    0.60
   5 -10  -2   24.38    0.79
  -5  10   2   23.27    0.55
  -5  10   2   22.62    0.41
   4 -10  -2    0.05    0.34
   4 -10  -2    0.24    0.21
  -4  10   2    0.36    0.20
  -4  10   2    0.11    0.11
   3 -10  -2    3.96    0.35
   3 -10  -2    3.28    0.40
  -3  10   2    4.00    0.32
  -3  10   2    4.35    0.21
   2 -10  -2    0.46    0.22
   2 -10  -2    0.52    0.25
  -2  10   2    0.52    0.13
  -2  10   2    0.29    0.18
   1 -10  -2    0.18    0.22
   1 -10  -2    0.03    0.21
  -1  10   2    0.17    0.17
  -1  10   2    0.18    0.14
   0 -10  -2    0.27    0.23
   0 -10  -2    0.18    0.20
   0  10   2    0.43    0.16
   0  10   2    0.28    0.18
  -1 -10  -2    6.71    0.41
  -1 -10  -2    7.10    0.36
   1  10   2    6.68    0.32
   1  10   2    7.20    0.31
  -2 -10  -2   21.35    0.51
  -2 -10  -2   21.71    0.59
   2  10   2   21.83    0.48
   2  10   2   21.53    0.49
  -3 -10  -2    1.38    0.27
  -3 -10  -2    1.27    0.20
   3  10   2    1.48    0.20
   3  10   2    0.93    0.21
  -4 -10  -2    4.32    0.32
  -4 -10  -2    4.86    0.43
   4  10   2    4.09    0.36
   4  10   2    4.47    0.30
  -5 -10  -2    6.96    0.34
  -5 -10  -2    5.92    0.44
   5  10   2    5.63    0.43
   5  10   2    6.11    0.33
  -6 -10  -2   54.40    0.94
  -6 -10  -2   55.13    1.09
   6  10   2   53.45    0.87
   6  10   2   53.24    1.00
  -7 -10  -2    8.63    0.38
  -7 -10  -2    8.92    0.57
   7  10   2    8.21    0.51
   7  10   2    8.77    0.37
  -8 -10  -2    3.38    0.40
   8  10   2    3.48    0.27
   8  10   2    2.79    0.36
  -9 -10  -2   -0.07    0.34
   9  10   2   -0.34    0.34
 -10 -10  -2    0.18    0.38
  10  10   2    0.04    0.36
 -11 -10  -2    2.17    0.47
  11  10   2    1.72    0.44
 -12 -10  -2    0.97    0.49
  12  10   2    1.03    0.45
  12 -11  -2    0.55    0.67
 -12  11   2   -0.59    0.33
  11 -11  -2    5.49    0.72
 -11  11   2    4.51    0.41
  10 -11  -2    0.07    0.35
  10 -11  -2    0.39    0.52
 -10  11   2   -0.08    0.29
   9 -11  -2    3.14    0.53
   9 -11  -2    2.92    0.38
  -9  11   2    3.43    0.35
   8 -11  -2    0.54    0.30
   8 -11  -2    0.51    0.42
  -8  11   2    0.53    0.27
   7 -11  -2    2.85    0.46
   7 -11  -2    2.77    0.32
  -7  11   2    2.40    0.28
   6 -11  -2   -0.14    0.38
   6 -11  -2    0.21    0.26
  -6  11   2    0.09    0.23
   5 -11  -2    5.70    0.43
   5 -11  -2    5.84    0.50
  -5  11   2    5.22    0.39
  -5  11   2    5.78    0.24
   4 -11  -2   46.69    1.09
   4 -11  -2   46.36    0.89
  -4  11   2   46.16    0.71
  -4  11   2   47.29    0.84
   3 -11  -2   13.88    0.48
   3 -11  -2   13.47    0.69
  -3  11   2   12.87    0.44
  -3  11   2   13.39    0.32
   2 -11  -2    0.96    0.25
   2 -11  -2    1.23    0.26
  -2  11   2    1.19    0.16
  -2  11   2    0.88    0.20
   1 -11  -2    7.01    0.40
   1 -11  -2    6.78    0.41
  -1  11   2    7.68    0.29
  -1  11   2    6.86    0.35
   0 -11  -2   10.04    0.42
   0 -11  -2   11.55    0.46
   0  11   2   10.46    0.39
   0  11   2   11.29    0.35
  -1 -11  -2   13.29    0.46
  -1 -11  -2   13.66    0.50
   1  11   2   13.79    0.42
   1  11   2   14.55    0.40
  -2 -11  -2    0.33    0.21
  -2 -11  -2    0.28    0.26
   2  11   2    0.46    0.20
   2  11   2    0.11    0.20
  -3 -11  -2   25.89    0.59
  -3 -11  -2   25.90    0.69
   3  11   2   26.82    0.59
   3  11   2   25.15    0.54
  -4 -11  -2   14.19    0.57
  -4 -11  -2   14.56    0.44
   4  11   2   13.46    0.48
   4  11   2   14.00    0.42
  -5 -11  -2    1.88    0.24
  -5 -11  -2    2.56    0.35
   5  11   2    2.13    0.30
   5  11   2    2.00    0.23
  -6 -11  -2    0.86    0.22
  -6 -11  -2    0.73    0.33
   6  11   2    0.20    0.20
   6  11   2    0.77    0.29
  -7 -11  -2    0.05    0.33
   7  11   2    0.24    0.21
   7  11   2   -0.04    0.29
  -8 -11  -2    8.33    0.60
   8  11   2    8.39    0.57
  -9 -11  -2   -0.03    0.37
   9  11   2    0.25    0.36
 -10 -11  -2   -0.34    0.40
  10  11   2    0.26    0.40
 -11 -11  -2    0.42    0.46
  11  11   2    1.52    0.45
 -12 -11  -2    2.91    0.56
  12  11   2    3.85    0.52
  12 -12  -2   -0.80    0.67
 -12  12   2    0.29    0.35
  11 -12  -2    4.09    0.70
 -11  12   2    3.44    0.39
  10 -12  -2    1.03    0.56
 -10  12   2    0.80    0.32
   9 -12  -2    0.10    0.32
   9 -12  -2    0.39    0.49
  -9  12   2    0.08    0.28
   8 -12  -2    2.57    0.36
   8 -12  -2    2.75    0.50
  -8  12   2    2.59    0.31
   7 -12  -2    5.72    0.48
   7 -12  -2    6.53    0.57
  -7  12   2    6.92    0.47
   6 -12  -2    0.61    0.42
   6 -12  -2    0.10    0.27
  -6  12   2    0.40    0.26
   5 -12  -2    7.96    0.67
   5 -12  -2    8.94    0.50
  -5  12   2    9.49    0.45
   4 -12  -2    0.43    0.41
   4 -12  -2   -0.03    0.25
  -4  12   2   -0.13    0.22
  -4  12   2    0.26    0.14
   3 -12  -2   15.85    0.54
  -3  12   2   16.25    0.50
  -3  12   2   16.93    0.38
   2 -12  -2   21.74    0.61
   2 -12  -2   18.64    0.57
  -2  12   2   17.90    0.51
  -2  12   2   18.93    0.43
   1 -12  -2    4.39    0.41
   1 -12  -2    4.45    0.40
  -1  12   2    4.90    0.37
  -1  12   2    5.09    0.30
   0 -12  -2    4.64    0.40
   0 -12  -2    5.18    0.42
   0  12   2    5.06    0.32
   0  12   2    5.36    0.36
  -1 -12  -2    1.15    0.29
  -1 -12  -2    0.68    0.24
   1  12   2    0.99    0.21
   1  12   2    0.93    0.22
  -2 -12  -2   17.35    0.59
  -2 -12  -2   16.93    0.51
   2  12   2   17.08    0.49
   2  12   2   15.60    0.47
  -3 -12  -2    9.88    0.54
  -3 -12  -2   10.30    0.43
   3  12   2    9.24    0.39
   3  12   2    9.55    0.44
  -4 -12  -2   13.71    0.60
  -4 -12  -2   13.42    0.47
   4  12   2   14.53    0.52
   4  12   2   13.84    0.44
  -5 -12  -2   15.73    0.50
  -5 -12  -2   15.64    0.64
   5  12   2   15.26    0.57
   5  12   2   15.35    0.46
  -6 -12  -2   -0.12    0.23
  -6 -12  -2    0.70    0.35
   6  12   2    0.13    0.30
   6  12   2    0.13    0.22
  -7 -12  -2   -0.02    0.34
   7  12   2   -0.20    0.32
   7  12   2    0.10    0.22
  -8 -12  -2    0.09    0.37
   8  12   2   -0.20    0.34
  -9 -12  -2    2.19    0.45
   9  12   2    2.06    0.41
 -10 -12  -2    1.21    0.45
  10  12   2    1.20    0.44
 -11 -12  -2   -0.11    0.46
  11  12   2    0.54    0.44
  11 -13  -2    1.33    0.67
 -11  13   2    0.63    0.35
  10 -13  -2    6.77    0.72
 -10  13   2    5.37    0.43
   9 -13  -2   15.60    1.01
  -9  13   2   15.42    0.64
   8 -13  -2    3.75    0.39
   8 -13  -2    4.25    0.57
  -8  13   2    3.96    0.37
   7 -13  -2    0.92    0.47
   7 -13  -2    0.57    0.31
  -7  13   2    0.42    0.29
   6 -13  -2   10.44    0.54
   6 -13  -2   10.70    0.82
  -6  13   2   11.30    0.52
   5 -13  -2   17.01    0.86
   5 -13  -2   15.89    0.59
  -5  13   2   16.66    0.55
   4 -13  -2    0.11    0.27
   4 -13  -2    0.40    0.44
  -4  13   2    0.55    0.26
   3 -13  -2    3.89    0.34
   3 -13  -2    2.54    0.45
  -3  13   2    3.12    0.29
  -3  13   2    3.58    0.29
   2 -13  -2    2.34    0.31
   2 -13  -2    3.25    0.34
  -2  13   2    2.53    0.21
  -2  13   2    2.29    0.27
   1 -13  -2   17.98    0.60
   1 -13  -2   16.97    0.57
  -1  13   2   18.03    0.45
  -1  13   2   18.61    0.54
   0 -13  -2    0.35    0.28
   0 -13  -2    0.80    0.27
   0  13   2    0.67    0.21
   0  13   2    0.73    0.24
  -1 -13  -2    1.12    0.31
  -1 -13  -2    1.65    0.28
   1  13   2    0.69    0.23
   1  13   2    1.02    0.25
  -2 -13  -2    7.41    0.44
  -2 -13  -2    7.93    0.55
   2  13   2    7.90    0.43
   2  13   2    8.16    0.42
  -3 -13  -2   10.86    0.59
  -3 -13  -2   12.14    0.49
   3  13   2   11.81    0.50
   3  13   2   11.95    0.45
  -4 -13  -2    0.67    0.34
  -4 -13  -2    1.14    0.26
   4  13   2    0.87    0.25
   4  13   2    0.83    0.28
  -5 -13  -2    0.87    0.36
  -5 -13  -2    0.94    0.26
   5  13   2    0.84    0.31
   5  13   2    0.99    0.25
  -6 -13  -2    5.96    0.47
   6  13   2    4.91    0.40
   6  13   2    5.15    0.41
  -7 -13  -2    0.26    0.38
   7  13   2    0.39    0.35
  -8 -13  -2    0.39    0.40
   8  13   2    0.03    0.37
  -9 -13  -2    0.62    0.44
   9  13   2    1.66    0.43
 -10 -13  -2    5.27    0.58
  10  13   2    5.30    0.53
 -11 -13  -2    4.59    0.59
  11  13   2    4.80    0.55
  11 -14  -2    6.58    0.81
 -11  14   2    7.05    0.52
  10 -14  -2    0.71    0.63
 -10  14   2    0.30    0.35
   9 -14  -2    6.62    0.70
  -9  14   2    5.44    0.43
   8 -14  -2    0.64    0.52
  -8  14   2    0.54    0.33
   7 -14  -2    6.23    0.52
   7 -14  -2    6.96    0.65
  -7  14   2    7.21    0.54
   6 -14  -2    0.30    0.31
   6 -14  -2    0.12    0.49
  -6  14   2    0.44    0.29
   5 -14  -2    2.10    0.34
   5 -14  -2    1.28    0.50
  -5  14   2    2.01    0.31
   4 -14  -2    1.03    0.48
   4 -14  -2    1.26    0.31
  -4  14   2    0.92    0.28
   3 -14  -2    3.33    0.49
   3 -14  -2    4.08    0.36
  -3  14   2    4.19    0.33
   2 -14  -2    1.47    0.35
   2 -14  -2    1.64    0.33
  -2  14   2    1.80    0.22
  -2  14   2    2.10    0.29
   1 -14  -2    1.55    0.31
   1 -14  -2    1.13    0.31
  -1  14   2    1.12    0.22
  -1  14   2    1.35    0.27
   0 -14  -2   17.00    0.63
   0 -14  -2   17.00    0.60
   0  14   2   16.83    0.49
   0  14   2   17.35    0.55
  -1 -14  -2    7.74    0.51
  -1 -14  -2    7.77    0.54
   1  14   2    8.02    0.43
   1  14   2    7.82    0.45
  -2 -14  -2    1.02    0.35
  -2 -14  -2    2.10    0.31
   2  14   2    1.63    0.29
   2  14   2    1.45    0.28
  -3 -14  -2    5.31    0.36
  -3 -14  -2    5.08    0.44
   3  14   2    5.47    0.46
   3  14   2    5.81    0.43
  -4 -14  -2    4.14    0.34
  -4 -14  -2    3.45    0.43
   4  14   2    3.78    0.31
   4  14   2    3.88    0.35
  -5 -14  -2    0.60    0.28
  -5 -14  -2   -0.23    0.36
   5  14   2    0.34    0.26
   5  14   2    0.06    0.32
  -6 -14  -2    0.31    0.37
   6  14   2    0.22    0.26
   6  14   2    0.03    0.34
  -7 -14  -2   -0.43    0.40
   7  14   2    0.13    0.37
  -8 -14  -2    1.69    0.45
   8  14   2    2.38    0.44
  -9 -14  -2    0.06    0.45
   9  14   2    0.55    0.44
 -10 -14  -2    0.58    0.51
  10  14   2    0.06    0.47
  10 -15  -2   13.16    1.18
 -10  15   2    9.22    0.69
   9 -15  -2    4.72    0.70
  -9  15   2    3.45    0.43
   8 -15  -2    0.76    0.57
  -8  15   2    0.49    0.35
   7 -15  -2    3.05    0.61
  -7  15   2    2.01    0.36
   6 -15  -2    0.48    0.34
   6 -15  -2   -0.02    0.53
  -6  15   2    0.15    0.30
   5 -15  -2    6.97    0.54
   5 -15  -2    6.27    0.62
  -5  15   2    6.79    0.52
   4 -15  -2    2.08    0.35
   4 -15  -2    1.37    0.53
  -4  15   2    1.25    0.31
   3 -15  -2    7.07    0.55
  -3  15   2    6.61    0.49
   2 -15  -2    0.65    0.33
   2 -15  -2   -0.18    0.34
  -2  15   2   -0.32    0.28
   1 -15  -2    4.14    0.38
   1 -15  -2    4.34    0.40
  -1  15   2    3.91    0.29
  -1  15   2    3.55    0.34
   0 -15  -2    1.13    0.33
   0 -15  -2    1.45    0.36
   0  15   2    0.81    0.26
   0  15   2    1.17    0.30
  -1 -15  -2    7.62    0.58
  -1 -15  -2    8.41    0.56
   1  15   2    7.46    0.46
   1  15   2    8.17    0.51
  -2 -15  -2    1.19    0.32
  -2 -15  -2    0.08    0.35
   2  15   2   -0.03    0.28
   2  15   2    0.42    0.29
  -3 -15  -2    0.42    0.38
  -3 -15  -2    0.58    0.30
   3  15   2    0.37    0.31
   3  15   2    0.88    0.28
  -4 -15  -2    0.88    0.31
  -4 -15  -2    1.02    0.40
   4  15   2    1.69    0.30
   4  15   2    1.22    0.33
  -5 -15  -2    3.14    0.46
   5  15   2    2.38    0.32
   5  15   2    2.51    0.39
  -6 -15  -2    3.57    0.49
   6  15   2    3.61    0.43
  -7 -15  -2    1.66    0.46
   7  15   2    1.32    0.41
  -8 -15  -2   -0.73    0.46
   8  15   2   -0.05    0.42
  -9 -15  -2   -0.78    0.48
   9  15   2    0.48    0.46
   9 -16  -2    8.12    0.81
  -9  16   2    6.42    0.50
   8 -16  -2    1.04    0.62
  -8  16   2    0.38    0.36
   7 -16  -2    0.35    0.58
  -7  16   2    0.28    0.35
   6 -16  -2    3.17    0.64
  -6  16   2    2.56    0.38
   5 -16  -2    1.87    0.57
  -5  16   2    2.05    0.35
   4 -16  -2    6.99    0.55
   4 -16  -2    6.97    0.66
  -4  16   2    6.82    0.53
   3 -16  -2   -0.19    0.32
   3 -16  -2   -1.07    0.50
  -3  16   2    0.01    0.31
   2 -16  -2    7.83    0.60
  -2  16   2    7.49    0.54
   1 -16  -2   -0.19    0.34
   1 -16  -2    0.23    0.35
  -1  16   2    0.20    0.30
   0 -16  -2    2.57    0.38
   0 -16  -2    2.65    0.40
   0  16   2    3.47    0.36
   0  16   2    2.77    0.31
  -1 -16  -2    5.41    0.46
  -1 -16  -2    5.94    0.43
   1  16   2    4.89    0.39
   1  16   2    5.36    0.47
  -2 -16  -2   11.12    0.60
  -2 -16  -2    7.97    0.67
   2  16   2    8.66    0.54
   2  16   2    8.35    0.53
  -3 -16  -2    1.80    0.35
  -3 -16  -2    1.67    0.42
   3  16   2    0.96    0.33
   3  16   2    0.71    0.31
  -4 -16  -2    0.67    0.43
  -4 -16  -2   -0.37    0.32
   4  16   2    0.78    0.35
   4  16   2    0.05    0.30
  -5 -16  -2   -0.08    0.41
   5  16   2    0.28    0.37
   5  16   2    0.66    0.32
  -6 -16  -2    0.16    0.45
   6  16   2    0.07    0.39
  -7 -16  -2    4.53    0.56
   7  16   2    5.13    0.50
  -8 -16  -2    1.29    0.51
   8  16   2    0.78    0.46
  -9 -16  -2    1.13    0.54
   9  16   2    0.95    0.49
   8 -17  -2    1.21    0.68
  -8  17   2    1.47    0.43
   7 -17  -2    1.07    0.64
  -7  17   2    1.16    0.40
   6 -17  -2    0.19    0.61
  -6  17   2   -0.14    0.35
   5 -17  -2    0.39    0.60
  -5  17   2    0.06    0.34
   4 -17  -2    0.57    0.59
  -4  17   2    0.17    0.34
   3 -17  -2    8.11    0.61
  -3  17   2    8.28    0.60
   2 -17  -2    0.43    0.37
   2 -17  -2    0.58    0.47
  -2  17   2    0.74    0.34
   1 -17  -2    4.92    0.46
   1 -17  -2    3.11    0.42
  -1  17   2    4.22    0.40
   0 -17  -2    0.77    0.37
   0 -17  -2    0.80    0.38
   0  17   2    0.84    0.33
   0  17   2    0.85    0.34
  -1 -17  -2    1.35    0.38
  -1 -17  -2    0.56    0.40
   1  17   2    0.67    0.31
   1  17   2    0.18    0.33
  -2 -17  -2    4.26    0.48
  -2 -17  -2    4.68    0.44
   2  17   2    3.95    0.38
   2  17   2    3.96    0.40
  -3 -17  -2    0.85    0.43
  -3 -17  -2    0.89    0.37
   3  17   2   -0.38    0.32
   3  17   2    0.19    0.34
  -4 -17  -2    9.17    0.76
   4  17   2   11.16    0.67
   4  17   2   10.26    0.59
  -5 -17  -2    2.56    0.51
   5  17   2    1.23    0.41
  -6 -17  -2    0.78    0.49
   6  17   2   -0.23    0.41
  -7 -17  -2   -0.76    0.49
   7  17   2    0.61    0.45
  -8 -17  -2    0.13    0.53
   8  17   2    0.35    0.48
   7 -18  -2    2.41    0.70
  -7  18   2    1.24    0.41
   6 -18  -2    1.07    0.67
  -6  18   2    1.26    0.41
   5 -18  -2    0.50    0.65
  -5  18   2    0.29    0.38
   4 -18  -2    0.52    0.62
  -4  18   2    0.38    0.37
   3 -18  -2    1.30    0.64
  -3  18   2    3.39    0.43
   2 -18  -2    6.14    0.50
  -2  18   2    5.53    0.45
   1 -18  -2    0.51    0.43
   1 -18  -2    1.64    0.41
  -1  18   2    0.41    0.36
   0 -18  -2    1.86    0.43
   0 -18  -2    1.95    0.43
   0  18   2    1.57    0.38
  -1 -18  -2    2.54    0.47
  -1 -18  -2    2.64    0.43
   1  18   2    2.66    0.40
   1  18   2    2.92    0.40
  -2 -18  -2    0.06    0.43
  -2 -18  -2    0.19    0.39
   2  18   2   -0.29    0.35
   2  18   2    0.16    0.35
  -3 -18  -2   -0.35    0.45
   3  18   2   -0.17    0.35
   3  18   2    0.48    0.37
  -4 -18  -2   -0.07    0.46
   4  18   2    0.72    0.41
   4  18   2    0.34    0.36
  -5 -18  -2    5.53    0.61
   5  18   2    6.45    0.52
  -6 -18  -2    0.27    0.52
   6  18   2    0.18    0.44
  -7 -18  -2    0.00    0.53
   7  18   2    0.51    0.47
   6 -19  -2    0.33    0.71
  -6  19   2    0.15    0.40
   5 -19  -2    2.98    0.72
  -5  19   2    2.22    0.44
   4 -19  -2    1.33    0.68
  -4  19   2    0.87    0.41
   3 -19  -2    0.06    0.63
  -3  19   2    0.84    0.40
   2 -19  -2    0.57    0.58
  -2  19   2    0.27    0.39
   1 -19  -2    9.10    0.82
   1 -19  -2    9.27    0.70
  -1  19   2    8.57    0.67
   0 -19  -2    2.55    0.47
   0 -19  -2    2.98    0.47
   0  19   2    2.54    0.43
  -1 -19  -2    0.26    0.43
  -1 -19  -2    0.10    0.42
   1  19   2   -0.10    0.38
  -2 -19  -2    0.86    0.43
  -2 -19  -2    0.03    0.46
   2  19   2   -0.13    0.38
  -3 -19  -2    0.82    0.49
   3  19   2    1.47    0.41
   3  19   2    1.98    0.41
  -4 -19  -2    1.68    0.52
   4  19   2    2.09    0.45
  -5 -19  -2    0.39    0.52
   5  19   2    1.01    0.47
   4 -20  -2    3.13    0.74
  -4  20   2    3.07    0.47
   3 -20  -2    2.11    0.70
  -3  20   2    0.93    0.44
   2 -20  -2   -0.89    0.62
  -2  20   2    0.62    0.43
   1 -20  -2    1.64    0.58
  -1  20   2    2.19    0.45
   0 -20  -2    1.51    0.48
   0 -20  -2    0.60    0.49
   0  20   2    1.25    0.44
  -1 -20  -2    3.91    0.51
  -1 -20  -2    3.83    0.53
   1  20   2    4.55    0.49
  -2 -20  -2   -0.17    0.48
   2  20   2    0.44    0.42
  -3 -20  -2    2.70    0.56
   3  20   2    2.70    0.45
  -4 -20  -2    0.90    0.56
   4  20   2    1.00    0.46
   1 -21  -2    1.36    0.64
  -1  21   2   -0.38    0.44
   0 -21  -2    0.19    0.56
   0  21   2    0.46    0.45
   1  19  -3    0.32    0.44
  -1 -19   3    0.90    0.50
   0  19  -3   -0.03    0.40
   0  19  -3   -0.39    0.44
   0 -19   3    0.39    0.50
  -1  19  -3    0.86    0.43
   1 -19   3    1.05    0.53
  -2  19  -3    4.28    0.50
   2 -19   3    3.57    0.59
  -3  19  -3    1.50    0.46
   3 -19   3    1.05    0.54
   4  18  -3    0.39    0.46
  -4 -18   3   -0.11    0.52
  -4 -18   3    0.58    0.47
   3  18  -3   -0.77    0.43
  -3 -18   3    1.34    0.47
   2  18  -3    0.58    0.43
  -2 -18   3   -0.76    0.48
   1  18  -3    6.06    0.50
  -1 -18   3    4.72    0.56
   0  18  -3    3.08    0.44
   0  18  -3    3.34    0.43
   0 -18   3    4.29    0.54
  -1  18  -3    0.73    0.39
  -1  18  -3    0.61    0.41
   1 -18   3    1.31    0.49
  -2  18  -3   -0.16    0.40
   2 -18   3   -0.13    0.48
  -3  18  -3    1.06    0.42
   3 -18   3    1.37    0.51
  -4  18  -3    0.71    0.43
   4 -18   3    1.30    0.52
  -5  18  -3    1.19    0.45
   5 -18   3   -0.18    0.54
  -6  18  -3    3.04    0.48
   6 -18   3    2.13    0.65
   5  17  -3    2.91    0.51
  -5 -17   3    2.74    0.55
   4  17  -3    3.48    0.49
  -4 -17   3    1.13    0.50
  -4 -17   3    2.90    0.47
   3  17  -3    0.22    0.41
  -3 -17   3    0.10    0.43
  -3 -17   3   -0.09    0.45
   2  17  -3    0.36    0.40
  -2 -17   3    0.94    0.44
   1  17  -3    4.12    0.44
   1  17  -3    3.69    0.39
  -1 -17   3    4.04    0.52
   0  17  -3    1.19    0.37
   0  17  -3    1.51    0.39
   0 -17   3    0.80    0.45
  -1  17  -3   -0.03    0.36
  -1  17  -3    0.16    0.34
   1 -17   3    0.25    0.44
  -2  17  -3    0.38    0.34
  -2  17  -3   -0.08    0.37
   2 -17   3    1.00    0.46
  -3  17  -3    1.98    0.41
   3 -17   3    2.70    0.50
  -4  17  -3    0.11    0.38
   4 -17   3    0.12    0.46
  -5  17  -3    3.60    0.45
   5 -17   3    3.88    0.55
  -6  17  -3   -0.71    0.40
   6 -17   3    0.29    0.57
  -7  17  -3    2.58    0.45
   7 -17   3    0.52    0.69
   6  16  -3    4.71    0.53
  -6 -16   3    3.29    0.56
   5  16  -3    1.25    0.45
  -5 -16   3    2.33    0.44
  -5 -16   3    1.90    0.50
   4  16  -3    0.50    0.42
  -4 -16   3    1.44    0.43
  -4 -16   3    1.56    0.47
   3  16  -3    7.50    0.66
  -3 -16   3    5.74    0.50
  -3 -16   3    5.48    0.51
   2  16  -3    0.89    0.38
  -2 -16   3    0.36    0.41
  -2 -16   3    1.21    0.43
   1  16  -3    0.25    0.31
   1  16  -3    0.46    0.36
  -1 -16   3    0.67    0.41
   0  16  -3    2.25    0.36
   0  16  -3    2.67    0.38
   0 -16   3    1.83    0.44
  -1  16  -3   20.84    0.70
  -1  16  -3   20.48    0.69
   1 -16   3   20.51    0.84
  -2  16  -3    4.92    0.42
  -2  16  -3    4.84    0.39
   2 -16   3    4.91    0.50
  -3  16  -3    3.15    0.35
  -3  16  -3    3.62    0.41
   3 -16   3    3.24    0.48
  -4  16  -3   -0.06    0.35
   4 -16   3    0.14    0.42
  -5  16  -3    1.90    0.41
   5 -16   3    2.35    0.48
  -6  16  -3    1.75    0.39
   6 -16   3    0.66    0.53
  -7  16  -3    0.16    0.36
   7 -16   3   -0.41    0.62
  -8  16  -3    0.88    0.39
   8 -16   3    0.90    0.68
   7  15  -3    0.41    0.46
  -7 -15   3    0.26    0.49
   6  15  -3   -0.52    0.43
  -6 -15   3    0.14    0.45
  -6 -15   3   -0.21    0.39
   5  15  -3    2.03    0.44
  -5 -15   3    0.93    0.46
  -5 -15   3    2.09    0.41
   4  15  -3    3.20    0.44
  -4 -15   3    3.44    0.47
  -4 -15   3    4.68    0.44
   3  15  -3    0.68    0.37
  -3 -15   3    0.12    0.37
  -3 -15   3    0.64    0.40
   2  15  -3    6.40    0.57
   2  15  -3    7.73    0.51
  -2 -15   3    6.29    0.48
  -2 -15   3    7.93    0.66
   1  15  -3    6.12    0.43
   1  15  -3    6.01    0.49
  -1 -15   3    5.28    0.44
  -1 -15   3    7.14    0.65
   0  15  -3    0.28    0.30
   0  15  -3    0.58    0.33
   0 -15   3    0.64    0.36
   0 -15   3   -0.41    0.37
  -1  15  -3    0.40    0.31
  -1  15  -3    0.89    0.30
   1 -15   3   -0.32    0.37
  -2  15  -3    1.34    0.30
  -2  15  -3    1.17    0.33
   2 -15   3    1.06    0.39
  -3  15  -3    5.46    0.40
  -3  15  -3    5.86    0.47
   3 -15   3    4.67    0.48
  -4  15  -3    5.80    0.47
  -4  15  -3    5.47    0.42
   4 -15   3    6.00    0.50
  -5  15  -3    0.14    0.32
   5 -15   3    0.34    0.40
  -6  15  -3    3.82    0.41
   6 -15   3    4.03    0.54
  -7  15  -3    0.74    0.35
   7 -15   3    0.43    0.61
  -8  15  -3    0.24    0.36
   8 -15   3    0.87    0.66
  -9  15  -3    0.50    0.36
   9 -15   3    0.67    0.69
   8  14  -3    2.05    0.48
  -8 -14   3    2.81    0.55
   7  14  -3    2.84    0.47
  -7 -14   3    2.86    0.52
   6  14  -3   -0.71    0.39
  -6 -14   3   -0.29    0.35
  -6 -14   3    0.30    0.44
   5  14  -3   -0.05    0.37
  -5 -14   3    0.39    0.40
  -5 -14   3    0.27    0.35
   4  14  -3    1.38    0.37
  -4 -14   3    2.00    0.37
  -4 -14   3    0.94    0.40
   3  14  -3    3.90    0.40
  -3 -14   3    5.08    0.42
  -3 -14   3    4.90    0.44
   2  14  -3    0.43    0.32
   2  14  -3    0.51    0.27
  -2 -14   3    0.91    0.36
  -2 -14   3    0.10    0.34
   1  14  -3   18.95    0.65
   1  14  -3   20.03    0.60
  -1 -14   3   18.92    0.72
  -1 -14   3   18.20    0.66
   0  14  -3   13.88    0.57
   0  14  -3   15.10    0.59
   0 -14   3   14.58    0.61
   0 -14   3   14.88    0.68
  -1  14  -3    7.23    0.50
  -1  14  -3    7.13    0.50
   1 -14   3    6.48    0.52
   1 -14   3    6.53    0.61
  -2  14  -3    2.80    0.33
  -2  14  -3    3.39    0.32
   2 -14   3    3.28    0.42
  -3  14  -3    5.09    0.38
  -3  14  -3    4.37    0.33
   3 -14   3    4.87    0.44
  -4  14  -3    2.36    0.29
  -4  14  -3    3.03    0.34
   4 -14   3    1.83    0.39
  -5  14  -3    0.83    0.31
  -5  14  -3    0.91    0.26
   5 -14   3    0.90    0.37
  -6  14  -3    0.48    0.31
   6 -14   3    0.92    0.42
  -7  14  -3    4.03    0.39
   7 -14   3    3.93    0.61
  -8  14  -3    1.43    0.35
   8 -14   3    0.80    0.60
  -9  14  -3    0.21    0.34
   9 -14   3    1.47    0.67
 -10  14  -3   -0.29    0.34
  10 -14   3    0.38    0.68
   9  13  -3    0.19    0.46
  -9 -13   3   -0.04    0.51
   8  13  -3    0.74    0.43
  -8 -13   3    0.80    0.49
   7  13  -3    2.22    0.43
  -7 -13   3    2.33    0.40
  -7 -13   3    2.09    0.47
   6  13  -3    9.50    0.68
  -6 -13   3    8.41    0.74
  -6 -13   3    8.18    0.59
   5  13  -3    1.19    0.37
  -5 -13   3    1.48    0.35
  -5 -13   3    0.77    0.39
   4  13  -3    0.12    0.32
  -4 -13   3    0.01    0.35
  -4 -13   3    0.17    0.32
   3  13  -3    0.36    0.24
   3  13  -3    0.27    0.30
  -3 -13   3    0.89    0.33
  -3 -13   3    0.25    0.34
   2  13  -3    4.60    0.37
   2  13  -3    4.48    0.31
  -2 -13   3    3.76    0.38
  -2 -13   3    4.69    0.40
   1  13  -3    8.88    0.45
   1  13  -3    9.20    0.52
  -1 -13   3    8.82    0.58
  -1 -13   3    9.39    0.54
   0  13  -3    0.36    0.26
   0  13  -3    0.01    0.25
   0 -13   3    0.58    0.33
   0 -13   3    0.02    0.29
  -1  13  -3    1.75    0.28
  -1  13  -3    2.00    0.29
   1 -13   3    1.41    0.30
   1 -13   3    1.74    0.35
  -2  13  -3    0.09    0.24
  -2  13  -3    0.13    0.26
   2 -13   3    0.66    0.27
   2 -13   3   -0.26    0.31
  -3  13  -3    3.24    0.28
  -3  13  -3    2.99    0.32
   3 -13   3    2.84    0.37
  -4  13  -3    1.79    0.26
  -4  13  -3    1.88    0.30
   4 -13   3    1.73    0.36
  -5  13  -3   13.27    0.57
  -5  13  -3   13.18    0.48
   5 -13   3   14.35    0.67
  -6  13  -3    4.22    0.35
  -6  13  -3    4.20    0.31
   6 -13   3    4.42    0.46
  -7  13  -3    0.05    0.30
   7 -13   3   -0.67    0.49
  -8  13  -3   -0.19    0.30
   8 -13   3    1.16    0.59
  -9  13  -3    1.25    0.33
   9 -13   3    1.26    0.63
 -10  13  -3    1.08    0.35
  10 -13   3    1.84    0.69
 -11  13  -3    1.13    0.37
  11 -13   3    2.59    0.73
  10  12  -3    2.17    0.50
 -10 -12   3    1.44    0.54
   9  12  -3    1.85    0.47
  -9 -12   3    2.03    0.53
   8  12  -3    0.27    0.40
  -8 -12   3    0.00    0.43
   7  12  -3    0.53    0.37
  -7 -12   3    0.53    0.33
  -7 -12   3    0.86    0.43
   6  12  -3    0.28    0.34
  -6 -12   3   -0.41    0.37
  -6 -12   3    0.21    0.32
   5  12  -3    7.15    0.55
  -5 -12   3    7.12    0.64
  -5 -12   3    6.65    0.54
   4  12  -3    3.12    0.35
  -4 -12   3    2.22    0.33
  -4 -12   3    2.33    0.37
   3  12  -3    1.76    0.31
   3  12  -3    2.38    0.25
  -3 -12   3    1.81    0.32
  -3 -12   3    2.54    0.36
   2  12  -3    2.73    0.26
   2  12  -3    2.30    0.31
  -2 -12   3    2.50    0.33
  -2 -12   3    2.80    0.34
   1  12  -3    1.15    0.24
   1  12  -3    1.15    0.28
  -1 -12   3    0.88    0.30
  -1 -12   3    0.63    0.31
   0  12  -3    1.61    0.25
   0  12  -3    1.17    0.26
   0 -12   3    1.36    0.29
   0 -12   3    1.23    0.31
  -1  12  -3    2.87    0.28
  -1  12  -3    2.58    0.27
   1 -12   3    2.63    0.34
   1 -12   3    2.94    0.30
  -2  12  -3    2.78    0.28
  -2  12  -3    2.61    0.27
   2 -12   3    3.12    0.35
   2 -12   3    3.37    0.28
  -3  12  -3    1.84    0.27
  -3  12  -3    1.36    0.23
   3 -12   3    2.08    0.26
   3 -12   3    1.65    0.33
  -4  12  -3    0.59    0.22
  -4  12  -3    1.08    0.26
   4 -12   3    0.98    0.31
  -5  12  -3   -0.19    0.25
  -5  12  -3    0.15    0.21
   5 -12   3    0.48    0.31
  -6  12  -3    1.45    0.29
  -6  12  -3    1.46    0.24
   6 -12   3    1.85    0.38
  -7  12  -3    6.54    0.45
  -7  12  -3    6.80    0.48
   7 -12   3    4.98    0.56
  -8  12  -3    0.56    0.29
   8 -12   3    0.95    0.55
  -9  12  -3    0.85    0.34
   9 -12   3    2.38    0.62
 -10  12  -3   -0.71    0.32
  10 -12   3    0.51    0.61
 -11  12  -3    0.46    0.36
  11 -12   3    1.55    0.67
  10  11  -3    0.43    0.45
 -10 -11   3    0.56    0.49
   9  11  -3    2.33    0.46
  -9 -11   3    2.61    0.51
   8  11  -3    3.76    0.43
  -8 -11   3    3.00    0.48
  -8 -11   3    3.82    0.39
   7  11  -3    0.59    0.34
  -7 -11   3    0.17    0.38
  -7 -11   3    0.67    0.32
   6  11  -3    2.48    0.37
  -6 -11   3    2.83    0.41
  -6 -11   3    3.11    0.35
   5  11  -3    0.07    0.30
  -5 -11   3    0.28    0.33
  -5 -11   3    0.21    0.29
   4  11  -3    6.90    0.34
   4  11  -3    6.63    0.48
  -4 -11   3    7.08    0.50
  -4 -11   3    7.41    0.54
   3  11  -3    0.19    0.26
   3  11  -3   -0.05    0.19
  -3 -11   3    0.44    0.29
  -3 -11   3   -0.01    0.27
   2  11  -3   -0.12    0.24
   2  11  -3   -0.13    0.19
  -2 -11   3    0.09    0.27
  -2 -11   3    0.43    0.27
   1  11  -3   -0.06    0.23
   1  11  -3   -0.27    0.20
  -1 -11   3    0.10    0.26
  -1 -11   3    0.16    0.26
   0  11  -3    0.05    0.22
   0  11  -3   -0.06    0.20
   0 -11   3   -0.22    0.24
   0 -11   3    0.19    0.26
  -1  11  -3   -0.32    0.20
  -1  11  -3    0.06    0.20
   1 -11   3    0.36    0.27
   1 -11   3    0.07    0.22
  -2  11  -3    0.30    0.22
  -2  11  -3    0.34    0.20
   2 -11   3    0.54    0.22
   2 -11   3    0.23    0.27
  -3  11  -3   15.93    0.49
  -3  11  -3   15.61    0.45
   3 -11   3   15.94    0.44
   3 -11   3   14.42    0.58
  -4  11  -3    4.26    0.34
  -4  11  -3    4.46    0.31
   4 -11   3    4.09    0.32
   4 -11   3    4.07    0.36
  -5  11  -3    2.07    0.23
  -5  11  -3    1.81    0.27
   5 -11   3    1.56    0.31
  -6  11  -3    8.25    0.39
  -6  11  -3    8.74    0.47
   6 -11   3    8.64    0.57
  -7  11  -3    5.52    0.46
  -7  11  -3    6.41    0.37
   7 -11   3    5.32    0.55
  -8  11  -3   11.13    0.53
   8 -11   3   11.43    0.91
  -9  11  -3    0.17    0.28
   9 -11   3    1.34    0.57
 -10  11  -3    0.42    0.31
  10 -11   3    0.75    0.59
 -11  11  -3    0.54    0.35
 -12  11  -3    2.25    0.41
  12 -11   3    2.68    0.72
  11  10  -3    2.97    0.51
 -11 -10   3    2.63    0.57
  10  10  -3    0.47    0.43
 -10 -10   3    1.00    0.48
   9  10  -3    2.06    0.43
  -9 -10   3    2.81    0.47
   8  10  -3    1.40    0.37
  -8 -10   3    0.59    0.32
  -8 -10   3    0.89    0.41
   7  10  -3    7.09    0.56
  -7 -10   3    7.50    0.62
  -7 -10   3    7.16    0.51
   6  10  -3    0.08    0.30
  -6 -10   3    0.29    0.28
  -6 -10   3   -0.21    0.33
   5  10  -3    1.58    0.30
  -5 -10   3    1.60    0.30
  -5 -10   3    1.35    0.34
   4  10  -3   11.09    0.35
   4  10  -3   11.02    0.50
  -4 -10   3   11.42    0.56
  -4 -10   3   11.12    0.50
   3  10  -3    7.83    0.43
   3  10  -3    8.10    0.33
  -3 -10   3    7.15    0.46
  -3 -10   3    8.87    0.48
   2  10  -3   11.64    0.45
   2  10  -3   11.86    0.37
  -2 -10   3   11.51    0.46
  -2 -10   3   12.02    0.49
   1  10  -3   10.11    0.42
   1  10  -3   10.05    0.36
  -1 -10   3   10.50    0.43
  -1 -10   3    9.84    0.48
   0  10  -3    8.37    0.39
   0  10  -3    8.56    0.36
   0 -10   3    9.33    0.47
   0 -10   3    8.66    0.41
  -1  10  -3   18.56    0.47
  -1  10  -3   18.70    0.48
   1 -10   3   18.16    0.57
   1 -10   3   18.94    0.49
  -2  10  -3    3.53    0.26
  -2  10  -3    4.20    0.31
   2 -10   3    4.33    0.33
   2 -10   3    5.00    0.42
  -3  10  -3    8.45    0.35
  -3  10  -3    8.11    0.39
   3 -10   3    8.98    0.34
   3 -10   3    7.95    0.48
  -4  10  -3    3.31    0.23
  -4  10  -3    3.56    0.28
   4 -10   3    3.65    0.33
   4 -10   3    3.66    0.23
  -5  10  -3    4.60    0.40
  -5  10  -3    5.14    0.33
   5 -10   3    4.88    0.37
   5 -10   3    5.16    0.30
  -6  10  -3    0.23    0.24
  -6  10  -3    0.09    0.18
   6 -10   3   -0.25    0.29
  -7  10  -3    1.26    0.22
  -7  10  -3    1.74    0.28
   7 -10   3    1.03    0.47
  -8  10  -3    3.23    0.26
  -8  10  -3    3.36    0.32
   8 -10   3    3.89    0.57
  -9  10  -3    6.69    0.50
   9 -10   3    9.33    0.69
 -10  10  -3    2.74    0.35
  10 -10   3    3.65    0.62
 -11  10  -3    0.05    0.33
  11 -10   3    1.36    0.61
 -12  10  -3   -0.17    0.35
  12 -10   3    0.22    0.64
  11   9  -3    3.31    0.50
 -11  -9   3    3.04    0.55
  10   9  -3    1.50    0.43
 -10  -9   3    1.65    0.47
   9   9  -3    1.86    0.40
  -9  -9   3    1.94    0.42
  -9  -9   3    2.03    0.35
   8   9  -3    5.96    0.44
  -8  -9   3    5.72    0.40
  -8  -9   3    5.81    0.48
   7   9  -3    0.18    0.30
  -7  -9   3   -0.67    0.27
  -7  -9   3    0.05    0.33
   6   9  -3    3.63    0.35
  -6  -9   3    3.60    0.32
  -6  -9   3    4.24    0.40
   5   9  -3    0.18    0.26
  -5  -9   3    0.38    0.26
  -5  -9   3   -0.03    0.28
   4   9  -3    0.03    0.24
   4   9  -3    0.55    0.15
  -4  -9   3    0.11    0.24
  -4  -9   3    0.76    0.28
   3   9  -3   -0.06    0.15
   3   9  -3   -0.25    0.22
  -3  -9   3    0.06    0.24
  -3  -9   3    0.06    0.23
   2   9  -3    1.70    0.18
   2   9  -3    1.44    0.24
  -2  -9   3    1.77    0.25
  -2  -9   3    1.47    0.25
   1   9  -3   18.14    0.48
   1   9  -3   17.80    0.41
  -1  -9   3   17.77    0.49
  -1  -9   3   18.45    0.54
   0   9  -3   43.70    0.73
   0   9  -3   43.33    0.78
   0  -9   3   43.91    0.78
   0  -9   3   44.27    0.87
  -1   9  -3   38.63    0.68
  -1   9  -3   38.27    0.70
   1  -9   3   39.04    0.82
   1  -9   3   38.44    0.70
  -2   9  -3    0.44    0.17
  -2   9  -3    0.30    0.18
   2  -9   3    0.27    0.23
   2  -9   3    0.42    0.18
  -3   9  -3   19.42    0.46
  -3   9  -3   20.60    0.50
   3  -9   3   20.27    0.44
   3  -9   3   19.43    0.58
  -4   9  -3   14.63    0.45
  -4   9  -3   14.97    0.40
   4  -9   3   14.96    0.37
   4  -9   3   15.16    0.52
  -5   9  -3    3.74    0.28
  -5   9  -3    3.68    0.29
   5  -9   3    3.96    0.27
   5  -9   3    3.95    0.33
  -6   9  -3    7.57    0.40
  -6   9  -3    7.35    0.33
   6  -9   3    7.26    0.51
   6  -9   3    7.93    0.34
  -7   9  -3    6.89    0.41
  -7   9  -3    6.45    0.35
   7  -9   3    7.84    0.57
  -8   9  -3    5.76    0.43
  -8   9  -3    5.68    0.36
   8  -9   3    7.04    0.61
  -9   9  -3    1.15    0.23
  -9   9  -3    1.12    0.28
   9  -9   3    1.51    0.54
 -10   9  -3    3.13    0.34
  10  -9   3    3.68    0.59
 -11   9  -3    2.18    0.36
  11  -9   3    2.93    0.61
 -12   9  -3   -0.27    0.32
  12  -9   3   -0.18    0.58
 -13   9  -3   -0.17    0.36
  13  -9   3    0.36    0.65
  12   8  -3    0.59    0.46
 -12  -8   3    0.17    0.47
  11   8  -3    0.08    0.42
 -11  -8   3    0.81    0.45
  10   8  -3    0.18    0.38
 -10  -8   3   -0.45    0.39
   9   8  -3   -0.23    0.34
  -9  -8   3    0.33    0.38
  -9  -8   3   -0.12    0.30
   8   8  -3    3.59    0.37
  -8  -8   3    4.19    0.44
  -8  -8   3    3.77    0.36
   7   8  -3   17.08    0.61
  -7  -8   3   18.10    0.68
  -7  -8   3   17.71    0.59
   6   8  -3    5.38    0.45
  -6  -8   3    5.51    0.49
  -6  -8   3    6.12    0.45
   5   8  -3    9.37    0.45
   5   8  -3    9.42    0.26
  -5  -8   3    9.90    0.44
  -5  -8   3    9.38    0.49
   4   8  -3    3.79    0.29
   4   8  -3    3.92    0.22
  -4  -8   3    4.26    0.33
  -4  -8   3    3.93    0.29
   3   8  -3    0.60    0.22
   3   8  -3    0.56    0.14
  -3  -8   3    0.32    0.22
  -3  -8   3    0.43    0.24
   2   8  -3   13.10    0.43
   2   8  -3   13.61    0.33
  -2  -8   3   13.38    0.44
  -2  -8   3   13.51    0.45
   1   8  -3    1.80    0.18
   1   8  -3    1.71    0.21
  -1  -8   3    1.84    0.22
  -1  -8   3    2.01    0.24
   0   8  -3  104.01    1.54
   0   8  -3  103.41    1.48
   0  -8   3  105.22    1.54
   0  -8   3  104.61    1.70
  -1   8  -3   12.08    0.36
  -1   8  -3   12.32    0.35
   1  -8   3   12.11    0.36
   1  -8   3   11.60    0.45
  -2   8  -3    9.47    0.35
  -2   8  -3   10.01    0.33
   2  -8   3    9.77    0.31
   2  -8   3    9.07    0.42
  -3   8  -3    2.59    0.22
  -3   8  -3    2.16    0.19
   3  -8   3    2.77    0.23
   3  -8   3    2.32    0.26
  -4   8  -3    3.84    0.26
  -4   8  -3    3.62    0.25
   4  -8   3    3.86    0.25
   4  -8   3    3.88    0.30
  -5   8  -3   12.32    0.36
  -5   8  -3   11.88    0.41
   5  -8   3   12.17    0.33
   5  -8   3   11.84    0.49
  -6   8  -3    0.79    0.17
  -6   8  -3    0.92    0.22
   6  -8   3    0.65    0.18
   6  -8   3    0.46    0.28
  -7   8  -3   18.63    0.53
  -7   8  -3   18.99    0.47
   7  -8   3   18.19    0.48
   7  -8   3   19.10    0.82
  -8   8  -3    0.40    0.20
  -8   8  -3    0.19    0.23
   8  -8   3    0.50    0.45
  -9   8  -3    1.83    0.29
  -9   8  -3    1.74    0.23
   9  -8   3    2.28    0.51
 -10   8  -3    1.95    0.31
 -10   8  -3    1.83    0.25
  10  -8   3    1.98    0.53
 -11   8  -3    0.75    0.30
  11  -8   3   -0.05    0.53
 -12   8  -3    4.75    0.42
  12  -8   3    6.55    0.70
 -13   8  -3    1.72    0.38
  13  -8   3    2.01    0.66
  12   7  -3   -0.48    0.43
 -12  -7   3    0.61    0.48
  11   7  -3    0.97    0.42
 -11  -7   3    0.54    0.44
  10   7  -3    9.28    0.64
 -10  -7   3   10.07    0.68
 -10  -7   3    9.06    0.58
   9   7  -3    0.51    0.33
  -9  -7   3    0.23    0.30
  -9  -7   3    0.43    0.36
   8   7  -3    0.49    0.31
  -8  -7   3    0.79    0.35
  -8  -7   3    0.55    0.28
   7   7  -3    1.01    0.29
  -7  -7   3    1.00    0.26
  -7  -7   3    1.16    0.33
   6   7  -3    6.60    0.44
  -6  -7   3    7.35    0.50
  -6  -7   3    7.79    0.43
   5   7  -3    0.75    0.23
  -5  -7   3    0.66    0.23
  -5  -7   3    0.42    0.26
   4   7  -3    2.08    0.24
   4   7  -3    2.18    0.18
  -4  -7   3    2.28    0.24
  -4  -7   3    1.69    0.26
   3   7  -3   10.67    0.40
   3   7  -3    9.86    0.26
  -3  -7   3   10.17    0.40
  -3  -7   3   10.31    0.41
   2   7  -3    3.70    0.31
   2   7  -3    3.70    0.22
  -2  -7   3    3.31    0.25
  -2  -7   3    3.31    0.25
   1   7  -3    5.89    0.32
   1   7  -3    4.90    0.24
  -1  -7   3    6.39    0.32
  -1  -7   3    5.69    0.35
   0   7  -3    0.26    0.16
   0   7  -3    0.57    0.15
   0  -7   3    0.66    0.17
   0  -7   3    0.51    0.21
  -1   7  -3   97.77    1.38
  -1   7  -3   97.75    1.42
   1  -7   3   95.82    1.40
   1  -7   3   97.21    1.58
  -2   7  -3   67.00    1.02
  -2   7  -3   66.48    1.01
   2  -7   3   66.56    1.17
   2  -7   3   67.77    1.00
  -3   7  -3    0.10    0.14
  -3   7  -3    0.24    0.17
   3  -7   3    0.27    0.13
   3  -7   3    0.39    0.21
  -4   7  -3    8.24    0.30
  -4   7  -3    8.70    0.34
   4  -7   3    7.84    0.40
   4  -7   3    8.25    0.26
  -5   7  -3    0.64    0.16
  -5   7  -3    0.70    0.19
   5  -7   3    0.77    0.15
   5  -7   3    0.80    0.23
  -6   7  -3   36.01    0.65
   6  -7   3   35.87    0.65
  -7   7  -3    9.50    0.35
   7  -7   3    8.88    0.37
   7  -7   3    9.34    0.68
  -8   7  -3    5.76    0.34
   8  -7   3    7.48    0.57
   8  -7   3    5.62    0.38
  -9   7  -3    7.76    0.39
   9  -7   3    8.51    0.60
 -10   7  -3    1.30    0.24
 -10   7  -3    1.41    0.28
  10  -7   3    1.70    0.48
 -11   7  -3    0.50    0.29
 -11   7  -3   -0.15    0.24
  11  -7   3   -0.25    0.50
 -12   7  -3    1.43    0.34
  12  -7   3    1.31    0.55
 -13   7  -3    5.00    0.44
  13  -7   3    4.71    0.69
  12   6  -3    1.54    0.45
 -12  -6   3    1.17    0.48
  11   6  -3    6.56    0.51
 -11  -6   3    5.25    0.52
  10   6  -3    2.77    0.39
 -10  -6   3    2.58    0.35
 -10  -6   3    1.49    0.41
   9   6  -3   26.18    0.75
  -9  -6   3   27.24    0.84
  -9  -6   3   26.21    0.72
   8   6  -3   16.27    0.62
  -8  -6   3   17.44    0.68
  -8  -6   3   17.19    0.58
   7   6  -3    1.70    0.29
  -7  -6   3    1.81    0.26
  -7  -6   3    1.63    0.32
   6   6  -3   44.08    0.87
  -6  -6   3   45.22    0.88
  -6  -6   3   48.15    0.95
   5   6  -3    5.87    0.37
  -5  -6   3    5.98    0.42
  -5  -6   3    5.46    0.35
   4   6  -3    0.82    0.21
  -4  -6   3    0.48    0.23
  -4  -6   3    0.57    0.20
   3   6  -3    0.69    0.11
   3   6  -3    0.60    0.20
  -3  -6   3    0.45    0.19
  -3  -6   3    0.55    0.21
   2   6  -3    9.49    0.26
   2   6  -3   10.74    0.37
  -2  -6   3   10.40    0.36
  -2  -6   3   10.08    0.38
   1   6  -3   82.66    1.17
   1   6  -3   84.35    1.25
  -1  -6   3   83.39    1.36
  -1  -6   3   84.39    1.26
   0   6  -3   26.64    0.47
   0   6  -3   27.11    0.52
   0  -6   3   26.88    0.50
   0  -6   3   27.08    0.58
  -1   6  -3    1.12    0.15
  -1   6  -3    0.95    0.16
   1  -6   3    1.15    0.16
   1  -6   3    1.02    0.21
  -2   6  -3   24.04    0.46
  -2   6  -3   23.53    0.47
   2  -6   3   24.22    0.42
   2  -6   3   24.35    0.56
  -3   6  -3    3.79    0.24
  -3   6  -3    3.60    0.27
   3  -6   3    4.26    0.34
   3  -6   3    3.93    0.20
  -4   6  -3   11.26    0.31
   4  -6   3   11.26    0.28
   4  -6   3   10.51    0.43
  -5   6  -3    6.86    0.29
   5  -6   3    6.70    0.26
   5  -6   3    6.18    0.38
   5  -6   3    6.77    0.35
  -6   6  -3    8.04    0.31
   6  -6   3    6.31    0.52
   6  -6   3    8.24    0.39
   6  -6   3    8.04    0.31
  -7   6  -3   15.32    0.41
   7  -6   3   15.40    0.43
   7  -6   3   14.92    0.73
   7  -6   3   15.32    0.48
  -8   6  -3    5.26    0.33
   8  -6   3    4.39    0.36
   8  -6   3    5.57    0.50
   8  -6   3    4.76    0.32
  -9   6  -3    0.59    0.21
   9  -6   3    0.27    0.24
   9  -6   3    0.45    0.41
 -10   6  -3    3.03    0.28
  10  -6   3    3.33    0.34
  10  -6   3    3.28    0.50
 -11   6  -3    0.51    0.25
  11  -6   3    0.45    0.46
 -12   6  -3    2.73    0.32
 -12   6  -3    2.97    0.36
  12  -6   3    3.23    0.56
 -13   6  -3   -0.02    0.32
  13  -6   3   -0.04    0.55
  14  -6   3    1.43    0.64
  13   5  -3    0.96    0.45
 -13  -5   3    0.59    0.49
  12   5  -3    3.19    0.46
 -12  -5   3    2.85    0.51
  11   5  -3    0.56    0.37
 -11  -5   3    0.86    0.41
 -11  -5   3    0.91    0.34
  10   5  -3    5.33    0.42
 -10  -5   3    5.15    0.47
 -10  -5   3    5.18    0.39
   9   5  -3    0.82    0.32
  -9  -5   3    0.69    0.28
  -9  -5   3    0.25    0.34
   8   5  -3   29.98    0.73
  -8  -5   3   28.24    0.78
  -8  -5   3   29.31    0.71
   7   5  -3    6.44    0.44
  -7  -5   3    6.75    0.41
  -7  -5   3    6.77    0.46
   6   5  -3    1.17    0.25
  -6  -5   3    1.05    0.27
  -6  -5   3    1.10    0.22
  -5  -5   3   25.30    0.58
  -5  -5   3   26.89    0.64
   4   5  -3   19.46    0.48
  -4  -5   3   19.18    0.48
  -4  -5   3   18.47    0.52
   3   5  -3   52.63    0.88
  -3  -5   3   53.30    0.91
  -3  -5   3   52.93    0.92
   2   5  -3    9.98    0.34
   2   5  -3    9.66    0.23
  -2  -5   3    9.85    0.35
  -2  -5   3    9.69    0.35
   1   5  -3    0.58    0.16
   1   5  -3    0.46    0.11
  -1  -5   3    0.52    0.17
  -1  -5   3    0.58    0.16
   0   5  -3   18.60    0.40
   0   5  -3   18.47    0.35
   0  -5   3   19.39    0.45
   0  -5   3   18.67    0.38
  -1   5  -3   49.85    0.76
  -1   5  -3   47.56    0.74
   1  -5   3   48.06    0.73
   1  -5   3   49.14    0.86
  -2   5  -3   18.90    0.39
   2  -5   3   19.39    0.34
   2  -5   3   18.77    0.47
  -3   5  -3   13.08    0.32
   3  -5   3   12.89    0.42
   3  -5   3   13.11    0.37
   3  -5   3   13.12    0.26
  -4   5  -3   65.65    0.98
   4  -5   3   64.79    1.00
   4  -5   3   64.13    0.94
   4  -5   3   63.85    1.11
  -5   5  -3    6.53    0.27
   5  -5   3    6.17    0.38
   5  -5   3    6.24    0.35
   5  -5   3    6.77    0.26
  -6   5  -3    8.13    0.30
   6  -5   3    7.37    0.31
   6  -5   3    8.26    0.54
   6  -5   3    7.45    0.37
  -7   5  -3    3.81    0.29
   7  -5   3    5.26    0.45
   7  -5   3    4.03    0.31
   7  -5   3    4.12    0.28
  -8   5  -3    3.04    0.23
   8  -5   3    3.02    0.29
   8  -5   3    3.55    0.42
   8  -5   3    3.02    0.26
  -9   5  -3    9.27    0.41
   9  -5   3    9.11    0.48
   9  -5   3    9.44    0.45
   9  -5   3    8.88    0.69
 -10   5  -3    0.51    0.23
  10  -5   3    0.61    0.27
  10  -5   3    0.76    0.43
  10  -5   3    1.13    0.29
 -11   5  -3    1.65    0.27
  11  -5   3    1.97    0.34
  11  -5   3    1.87    0.46
  11  -5   3    1.50    0.33
 -12   5  -3    0.16    0.27
  12  -5   3   -0.25    0.46
 -13   5  -3    0.42    0.29
  13  -5   3    0.98    0.54
 -14   5  -3    1.91    0.39
  14  -5   3    1.86    0.60
  13   4  -3    4.94    0.51
 -13  -4   3    4.41    0.57
  12   4  -3    1.02    0.40
 -12  -4   3    1.35    0.41
 -12  -4   3    1.52    0.44
  11   4  -3    0.49    0.37
 -11  -4   3    1.30    0.34
 -11  -4   3    0.46    0.40
  10   4  -3    1.18    0.34
 -10  -4   3    1.89    0.32
 -10  -4   3    1.76    0.39
   9   4  -3   12.86    0.57
  -9  -4   3   13.85    0.55
   8   4  -3    0.60    0.27
  -8  -4   3    0.72    0.25
   7   4  -3   15.60    0.51
  -7  -4   3   16.05    0.50
   6   4  -3   81.34    1.40
   6   4  -3   78.51    1.27
  -6  -4   3   81.14    1.34
   5   4  -3   10.67    0.49
   5   4  -3   10.69    0.39
  -5  -4   3   10.69    0.38
   4   4  -3    2.02    0.21
   4   4  -3    1.66    0.27
  -4  -4   3    2.11    0.20
   3   4  -3    0.48    0.17
  -3  -4   3    0.39    0.17
   2   4  -3   11.20    0.33
   2   4  -3   11.10    0.22
  -2  -4   3   10.80    0.34
  -2  -4   3   10.82    0.34
   1   4  -3    6.64    0.19
   1   4  -3    7.13    0.27
  -1  -4   3    7.04    0.30
  -1  -4   3    6.69    0.26
   0   4  -3    4.81    0.20
   0   4  -3    5.40    0.24
   0  -4   3    4.94    0.21
   0  -4   3    5.48    0.29
  -1   4  -3    1.04    0.13
   1  -4   3    0.99    0.17
  -2   4  -3    2.55    0.21
   2  -4   3    2.60    0.20
   2  -4   3    2.63    0.18
  -3   4  -3    1.45    0.14
   3  -4   3    1.25    0.17
   3  -4   3    1.30    0.10
   3  -4   3    1.37    0.18
  -4   4  -3   19.44    0.40
   4  -4   3   19.28    0.44
   4  -4   3   19.16    0.47
   4  -4   3   19.84    0.36
  -5   4  -3    4.13    0.25
   5  -4   3    4.82    0.35
   5  -4   3    4.11    0.32
   5  -4   3    3.88    0.24
  -6   4  -3   19.15    0.43
   6  -4   3   19.64    0.44
   6  -4   3   18.62    0.48
   6  -4   3   17.94    0.63
  -7   4  -3    0.43    0.16
   7  -4   3    0.76    0.19
   7  -4   3    0.49    0.21
   7  -4   3    0.46    0.31
  -8   4  -3    2.71    0.23
   8  -4   3    2.47    0.27
   8  -4   3    3.08    0.26
   8  -4   3    3.04    0.38
  -9   4  -3    0.10    0.19
   9  -4   3    0.82    0.36
   9  -4   3    0.59    0.24
   9  -4   3    0.47    0.25
 -10   4  -3   12.78    0.49
  10  -4   3   13.31    0.72
  10  -4   3   13.47    0.55
  10  -4   3   12.66    0.54
 -11   4  -3    1.56    0.27
  11  -4   3    1.65    0.32
  11  -4   3    2.15    0.43
  11  -4   3    1.25    0.33
 -12   4  -3    0.67    0.28
  12  -4   3    1.00    0.33
  12  -4   3    0.76    0.45
 -13   4  -3    2.34    0.34
  13  -4   3    2.66    0.54
 -14   4  -3    0.29    0.34
  14  -4   3    0.60    0.56
  13   3  -3    2.85    0.45
 -13  -3   3    2.88    0.51
  12   3  -3    6.87    0.49
 -12  -3   3    7.17    0.57
 -12  -3   3    6.47    0.60
  11   3  -3    1.03    0.34
 -11  -3   3    0.65    0.31
  10   3  -3   -0.30    0.29
 -10  -3   3   -0.02    0.27
   9   3  -3    0.11    0.26
   9   3  -3    0.09    0.35
  -9  -3   3   -0.19    0.25
   8   3  -3    0.35    0.25
   8   3  -3   -0.06    0.32
  -8  -3   3    0.34    0.23
   7   3  -3    8.66    0.43
   7   3  -3    8.61    0.53
  -7  -3   3    9.08    0.40
   6   3  -3   16.22    0.46
   6   3  -3   16.18    0.57
  -6  -3   3   16.80    0.47
   5   3  -3    2.01    0.21
   5   3  -3    2.29    0.29
  -5  -3   3    2.32    0.21
   4   3  -3   16.28    0.42
   4   3  -3   16.77    0.49
  -4  -3   3   17.09    0.43
   3   3  -3    0.62    0.20
   3   3  -3    0.49    0.15
  -3  -3   3    0.87    0.16
   2   3  -3   14.36    0.39
   2   3  -3   14.99    0.35
  -2  -3   3   14.05    0.36
   1   3  -3    8.77    0.19
   1   3  -3    9.05    0.28
   1   3  -3    8.81    0.30
  -1  -3   3    9.78    0.30
   0   3  -3  349.68    4.64
   0  -3   3  344.29    5.06
   0  -3   3  337.44    4.61
  -1   3  -3    4.07    0.21
   1  -3   3    3.80    0.22
   1  -3   3    3.73    0.26
   1  -3   3    3.77    0.15
  -2   3  -3   26.58    0.45
   2  -3   3   26.00    0.52
   2  -3   3   26.44    0.47
  -3   3  -3    3.81    0.21
   3  -3   3    3.47    0.15
   3  -3   3    3.97    0.26
   3  -3   3    3.15    0.27
  -4   3  -3    9.00    0.27
   4  -3   3    8.50    0.32
   4  -3   3    8.95    0.25
   4  -3   3    9.14    0.32
  -5   3  -3    6.41    0.27
   5  -3   3    6.25    0.31
   5  -3   3    6.18    0.26
   5  -3   3    4.83    0.37
  -6   3  -3    0.43    0.15
   6  -3   3    0.13    0.29
   6  -3   3    0.20    0.16
   6  -3   3    0.18    0.18
  -7   3  -3    0.45    0.16
   7  -3   3    0.28    0.20
   7  -3   3    0.38    0.19
   7  -3   3    0.00    0.27
  -8   3  -3    1.47    0.20
   8  -3   3    1.21    0.24
   8  -3   3    1.24    0.32
   8  -3   3    1.09    0.23
  -9   3  -3   -0.09    0.20
   9  -3   3   -0.22    0.23
   9  -3   3    0.16    0.23
   9  -3   3   -0.10    0.31
  10  -3   3    1.21    0.36
  10  -3   3    1.74    0.30
  10  -3   3    1.53    0.31
  11  -3   3    6.75    0.51
  11  -3   3    6.46    0.52
 -12   3  -3    2.03    0.31
  12  -3   3    2.20    0.45
  12  -3   3    1.76    0.34
 -13   3  -3    0.65    0.31
 -13   3  -3    0.98    0.36
  13  -3   3    0.72    0.34
  13  -3   3    1.01    0.46
 -14   3  -3    0.04    0.33
  13   2  -3    0.61    0.40
 -13  -2   3    0.72    0.45
 -13  -2   3   -0.04    0.42
  12   2  -3    0.45    0.36
 -12  -2   3    0.28    0.34
  11   2  -3    3.83    0.51
  11   2  -3    4.42    0.39
 -11  -2   3    4.08    0.38
  10   2  -3    2.24    0.33
  10   2  -3    2.82    0.44
 -10  -2   3    2.34    0.32
   9   2  -3    5.12    0.35
   9   2  -3    4.48    0.44
  -9  -2   3    4.57    0.34
   8   2  -3    9.24    0.44
   8   2  -3    8.20    0.53
  -8  -2   3    9.82    0.45
   7   2  -3    0.53    0.21
   7   2  -3    0.30    0.28
  -7  -2   3    0.54    0.20
   6   2  -3    1.87    0.22
   6   2  -3    1.66    0.30
  -6  -2   3    1.79    0.21
   5   2  -3    0.62    0.18
   5   2  -3    0.73    0.24
  -5  -2   3    0.77    0.18
   4   2  -3   34.17    0.71
   4   2  -3   33.85    0.61
  -4  -2   3   34.36    0.65
   3   2  -3    0.05    0.19
   3   2  -3   -0.13    0.14
  -3  -2   3    0.04    0.14
   2   2  -3   35.05    0.64
   2   2  -3   34.85    0.58
  -2  -2   3   35.95    0.63
   1   2  -3   83.55    1.19
   1   2  -3   82.94    1.21
  -1  -2   3   83.84    1.29
   0   2  -3  105.69    1.49
   0   2  -3  108.56    1.49
   0  -2   3  106.73    1.63
   0  -2   3  108.64    1.43
  -1   2  -3   70.44    0.99
   1  -2   3   68.24    1.08
   1  -2   3   68.28    0.96
  -2   2  -3    6.43    0.23
   2  -2   3    5.75    0.24
   2  -2   3    6.42    0.27
  -3   2  -3    4.85    0.22
   3  -2   3    4.36    0.26
   3  -2   3    4.69    0.25
   3  -2   3    4.45    0.16
  -4   2  -3    0.69    0.13
   4  -2   3    0.86    0.15
   4  -2   3    0.80    0.13
   4  -2   3    0.59    0.16
  -5   2  -3    1.25    0.16
   5  -2   3    1.41    0.16
   5  -2   3    1.65    0.25
   5  -2   3    1.28    0.18
   6  -2   3    4.22    0.32
   6  -2   3    4.37    0.28
   6  -2   3    3.99    0.31
   7  -2   3    8.06    0.48
   7  -2   3    9.64    0.38
   7  -2   3    8.77    0.37
   8  -2   3   41.39    0.77
   8  -2   3   41.27    0.81
   8  -2   3   40.87    0.76
   8  -2   3   41.66    0.93
   9  -2   3    0.34    0.23
   9  -2   3    0.79    0.24
   9  -2   3    0.46    0.29
   9  -2   3    0.67    0.25
  10  -2   3    0.93    0.35
  10  -2   3    1.14    0.27
  10  -2   3    0.76    0.27
  11  -2   3    0.75    0.36
  11  -2   3    0.53    0.29
  11  -2   3    0.56    0.28
 -12   2  -3    7.61    0.57
  12  -2   3    7.48    0.55
  12  -2   3    8.47    0.68
  12  -2   3    7.56    0.55
 -13   2  -3    0.98    0.37
  13  -2   3    0.86    0.34
 -14   2  -3    0.99    0.41
  14  -2   3    0.71    0.37
  13   1  -3   -0.29    0.37
 -13  -1   3    0.59    0.39
  12   1  -3    0.33    0.45
  12   1  -3   -0.27    0.32
 -12  -1   3   -0.29    0.33
  11   1  -3    0.25    0.41
  11   1  -3    0.13    0.30
 -11  -1   3    0.26    0.30
  10   1  -3    6.16    0.48
  10   1  -3    5.49    0.49
 -10  -1   3    5.33    0.48
   9   1  -3   13.99    0.52
   9   1  -3   14.12    0.67
  -9  -1   3   14.58    0.54
   8   1  -3    6.72    0.54
   8   1  -3    6.98    0.39
  -8  -1   3    6.68    0.40
   7   1  -3    0.48    0.20
   7   1  -3    0.68    0.29
  -7  -1   3    0.92    0.21
   6   1  -3    1.29    0.19
   6   1  -3    1.51    0.29
  -6  -1   3    1.04    0.20
   5   1  -3    8.95    0.33
   5   1  -3    9.55    0.42
  -5  -1   3    9.27    0.35
   4   1  -3    5.81    0.37
   4   1  -3    5.50    0.26
  -4  -1   3    4.43    0.28
   3   1  -3    3.16    0.25
   3   1  -3    3.26    0.22
  -3  -1   3    3.35    0.25
   2   1  -3  113.94    1.59
   2   1  -3  112.93    1.65
  -2  -1   3  116.03    1.73
   1   1  -3   31.61    0.51
   1   1  -3   31.82    0.55
  -1  -1   3   32.10    0.55
   0   1  -3   12.67    0.27
   0   1  -3   13.32    0.27
   0  -1   3   12.61    0.25
   0  -1   3   12.79    0.30
   1  -1   3   36.71    0.61
   1  -1   3   36.63    0.55
  -2   1  -3    0.69    0.07
  -2   1  -3    0.88    0.12
   2  -1   3    0.54    0.14
   2  -1   3    0.79    0.14
  -3   1  -3    9.03    0.26
  -3   1  -3    9.20    0.21
   3  -1   3    8.63    0.28
   3  -1   3    9.00    0.28
  -4   1  -3   26.31    0.47
   4  -1   3   26.53    0.48
   5  -1   3    5.78    0.28
   5  -1   3    5.36    0.28
   5  -1   3    5.11    0.27
   5  -1   3    5.56    0.39
   6  -1   3   12.07    0.37
   6  -1   3   11.96    0.38
   6  -1   3   11.30    0.45
   6  -1   3   12.61    0.37
   7  -1   3    6.63    0.36
   7  -1   3    6.87    0.43
   7  -1   3    7.71    0.34
   7  -1   3    6.98    0.35
   8  -1   3    0.19    0.20
   8  -1   3    0.67    0.26
   8  -1   3    0.27    0.21
   9  -1   3   10.97    0.46
   9  -1   3   10.61    0.55
   9  -1   3   11.04    0.44
  10  -1   3    4.48    0.41
  10  -1   3    4.80    0.33
  10  -1   3    5.47    0.45
 -11   1  -3    2.91    0.35
  11  -1   3    2.76    0.39
  11  -1   3    2.10    0.32
  11  -1   3    2.37    0.31
 -12   1  -3    0.80    0.33
  12  -1   3    0.29    0.31
  12  -1   3    0.87    0.31
 -13   1  -3    2.21    0.40
  13  -1   3    2.04    0.35
  13  -1   3    2.02    0.39
 -14   1  -3    4.11    0.50
  14  -1   3    4.50    0.46
  13   0  -3    0.89    0.36
  13   0  -3    1.11    0.50
 -13   0   3    0.90    0.39
  12   0  -3    0.09    0.44
  12   0  -3    0.27    0.33
 -12   0   3    0.38    0.34
  11   0  -3    0.61    0.29
  11   0  -3    0.41    0.41
 -11   0   3    0.39    0.31
  10   0  -3    0.44    0.37
  10   0  -3    0.28    0.26
 -10   0   3   -0.21    0.27
   9   0  -3   18.89    0.70
   9   0  -3   17.78    0.54
  -9   0   3   17.43    0.40
  -9   0   3   16.64    0.58
   8   0  -3    7.78    0.54
   8   0  -3    7.95    0.39
  -8   0   3    8.67    0.42
   7   0  -3    0.26    0.27
   7   0  -3    0.32    0.19
  -7   0   3    0.14    0.19
   6   0  -3   61.58    1.10
   6   0  -3   60.81    0.96
  -6   0   3   59.92    1.05
   5   0  -3    1.42    0.25
   5   0  -3    1.80    0.17
  -5   0   3    1.71    0.11
  -5   0   3    1.33    0.19
   4   0  -3    0.53    0.14
   4   0  -3    0.34    0.20
  -4   0   3    0.47    0.15
  -4   0   3    0.42    0.08
   3   0  -3   13.33    0.30
   3   0  -3   12.71    0.39
  -3   0   3   12.88    0.34
   2   0  -3   46.08    0.69
   2   0  -3   45.92    0.76
  -2   0   3   45.66    0.76
   1   0  -3  121.85    1.62
   1   0  -3  117.08    1.66
  -1   0   3  116.86    1.77
   0   0  -3   58.99    0.86
   0   0  -3   60.87    0.85
   0   0   3   60.35    0.82
   0   0   3   62.53    0.93
  -1   0  -3   10.88    0.23
  -1   0  -3   10.75    0.21
   1   0   3   11.17    0.25
   1   0   3   10.96    0.24
  -2   0  -3    0.35    0.09
  -2   0  -3    0.31    0.11
   2   0   3    0.38    0.12
   2   0   3    0.32    0.11
  -3   0  -3   10.74    0.25
   3   0   3   10.75    0.29
   3   0   3   10.49    0.27
  -4   0  -3  105.19    1.47
   4   0   3  101.98    1.47
   4   0   3  103.77    1.44
  -5   0  -3   40.59    0.68
   5   0   3   40.65    0.67
   5   0   3   40.02    0.69
  -6   0  -3   21.97    0.48
   6   0   3   22.89    0.50
   6   0   3   22.45    0.47
   6   0   3   22.00    0.56
   7   0   3    6.70    0.33
   7   0   3    6.72    0.35
   7   0   3    6.70    0.39
  -8   0  -3   80.79    1.32
   8   0   3   81.89    1.24
   8   0   3   80.12    1.28
   8   0   3   82.42    1.43
  -9   0  -3    1.38    0.26
   9   0   3    1.08    0.23
   9   0   3    1.05    0.28
   9   0   3    1.28    0.24
 -10   0  -3   48.25    0.98
  10   0   3   48.23    0.93
  10   0   3   46.61    1.03
  10   0   3   48.32    0.88
 -11   0  -3    1.74    0.32
  11   0   3    1.55    0.31
  11   0   3    1.43    0.29
 -12   0  -3    1.00    0.35
 -12   0  -3    1.16    0.29
  12   0   3    0.80    0.31
  12   0   3    1.26    0.33
 -13   0  -3    2.29    0.41
  13   0   3    2.01    0.38
  13   0   3    2.25    0.34
 -14   0  -3    0.62    0.42
  14   0   3    0.05    0.40
  13  -1  -3    0.58    0.48
  13  -1  -3    0.58    0.35
 -13   1   3    0.29    0.37
  12  -1  -3   10.59    0.78
  12  -1  -3    9.80    0.58
 -12   1   3   11.16    0.63
  11  -1  -3    0.59    0.40
  11  -1  -3    0.12    0.28
 -11   1   3    0.17    0.30
  10  -1  -3    0.31    0.25
  10  -1  -3    0.37    0.36
 -10   1   3    0.51    0.28
   9  -1  -3   19.04    0.70
   9  -1  -3   19.42    0.54
  -9   1   3   18.66    0.43
  -9   1   3   18.95    0.60
   8  -1  -3    2.54    0.24
   8  -1  -3    2.68    0.35
  -8   1   3    3.22    0.25
  -8   1   3    2.63    0.28
   7  -1  -3    9.20    0.49
   7  -1  -3    8.85    0.34
  -7   1   3    9.01    0.40
  -7   1   3    8.81    0.27
   6  -1  -3    2.09    0.28
   6  -1  -3    1.61    0.18
  -6   1   3    1.75    0.22
  -6   1   3    1.26    0.14
   5  -1  -3   -0.01    0.14
   5  -1  -3    0.02    0.21
  -5   1   3   -0.12    0.10
  -5   1   3   -0.16    0.17
   4  -1  -3    3.23    0.21
   4  -1  -3    3.53    0.26
  -4   1   3    3.29    0.16
  -4   1   3    3.31    0.27
   3  -1  -3    4.38    0.19
   3  -1  -3    4.07    0.30
  -3   1   3    3.81    0.15
  -3   1   3    3.95    0.25
   2  -1  -3  165.43    2.35
   2  -1  -3  174.65    2.28
  -2   1   3  166.63    2.21
  -2   1   3  168.15    2.51
   1  -1  -3    1.91    0.15
   1  -1  -3    1.69    0.16
  -1   1   3    1.86    0.12
  -1   1   3    1.62    0.13
   0  -1  -3  292.92    3.90
   0  -1  -3  282.16    3.92
   0   1   3  291.18    4.26
   0   1   3  283.67    3.79
  -1  -1  -3    0.40    0.09
  -1  -1  -3    0.67    0.10
   1   1   3    0.61    0.08
   1   1   3    0.48    0.10
  -2  -1  -3   53.38    0.77
   2   1   3   51.30    0.75
   2   1   3   51.76    0.77
   2   1   3   53.50    0.80
  -3  -1  -3    2.31    0.20
   3   1   3    2.05    0.15
   3   1   3    1.97    0.16
  -4  -1  -3    0.83    0.14
   4   1   3    0.64    0.16
   4   1   3    1.27    0.15
   4   1   3    1.19    0.16
  -5  -1  -3  110.21    1.60
   5   1   3  110.13    1.54
   5   1   3  111.01    1.72
   5   1   3  109.75    1.59
  -6  -1  -3    2.09    0.21
   6   1   3    2.03    0.22
   6   1   3    1.89    0.21
   6   1   3    1.44    0.18
  -7  -1  -3   23.60    0.55
   7   1   3   23.87    0.50
   7   1   3   23.09    0.54
   7   1   3   24.09    0.58
  -8  -1  -3    0.79    0.23
   8   1   3    1.04    0.20
   8   1   3    0.80    0.23
   8   1   3    0.79    0.24
  -9  -1  -3    1.59    0.27
   9   1   3    1.32    0.23
   9   1   3    1.21    0.25
 -10  -1  -3   30.31    0.69
 -10  -1  -3   30.42    0.77
  10   1   3   30.70    0.67
  10   1   3   31.00    0.72
 -11  -1  -3    0.39    0.24
 -11  -1  -3    0.25    0.31
  11   1   3    0.23    0.26
  11   1   3    0.07    0.28
 -12  -1  -3    6.86    0.49
  12   1   3    6.54    0.51
  12   1   3    6.37    0.55
 -13  -1  -3    0.46    0.39
  13   1   3   -0.39    0.35
 -14  -1  -3   -0.30    0.42
  14   1   3    0.29    0.39
  13  -2  -3    2.97    0.54
  13  -2  -3    2.11    0.37
 -13   2   3    2.25    0.42
  12  -2  -3    3.60    0.36
  12  -2  -3    4.12    0.52
 -12   2   3    3.20    0.42
  11  -2  -3    1.94    0.42
  11  -2  -3    1.97    0.30
 -11   2   3    1.40    0.34
  10  -2  -3    4.28    0.32
  10  -2  -3    4.59    0.45
 -10   2   3    4.49    0.37
 -10   2   3    4.12    0.26
   9  -2  -3    4.57    0.38
   9  -2  -3    5.63    0.44
  -9   2   3    4.16    0.30
  -9   2   3    5.02    0.36
   8  -2  -3    1.99    0.33
   8  -2  -3    1.22    0.20
  -8   2   3    1.75    0.27
  -8   2   3    1.50    0.17
   7  -2  -3    0.06    0.16
   7  -2  -3   -0.04    0.25
  -7   2   3    0.09    0.13
  -7   2   3    0.03    0.20
   6  -2  -3   27.68    0.67
   6  -2  -3   27.99    0.52
  -6   2   3   28.91    0.62
  -6   2   3   27.46    0.48
   5  -2  -3   26.20    0.47
   5  -2  -3   26.60    0.62
  -5   2   3   25.03    0.44
  -5   2   3   25.72    0.56
   4  -2  -3    3.93    0.34
   4  -2  -3    3.94    0.21
  -4   2   3    5.23    0.28
  -4   2   3    5.35    0.19
   3  -2  -3    2.86    0.17
   3  -2  -3    2.52    0.22
  -3   2   3    2.90    0.16
   2  -2  -3   69.12    1.08
   2  -2  -3   74.59    0.99
  -2   2   3   73.27    0.98
  -2   2   3   70.21    1.13
   1  -2  -3   18.70    0.39
   1  -2  -3   20.06    0.30
  -1   2   3   18.43    0.37
  -1   2   3   19.11    0.31
   0  -2  -3   22.05    0.40
   0  -2  -3   22.51    0.34
   0   2   3   22.69    0.39
   0   2   3   23.03    0.36
  -1  -2  -3    4.66    0.20
   1   2   3    4.31    0.17
   1   2   3    4.01    0.18
   1   2   3    4.61    0.13
  -2  -2  -3  411.56    5.77
   2   2   3  413.14    5.51
   2   2   3  412.65    5.58
  -3  -2  -3   95.49    1.38
   3   2   3   98.72    1.43
   3   2   3   96.44    1.32
   3   2   3   93.97    1.36
  -4  -2  -3    2.12    0.18
   4   2   3    2.44    0.21
   4   2   3    2.35    0.16
   4   2   3    2.00    0.18
  -5  -2  -3    1.21    0.18
   5   2   3    0.95    0.18
   5   2   3    0.94    0.16
   5   2   3    0.76    0.15
  -6  -2  -3   53.61    0.90
   6   2   3   52.60    0.82
   6   2   3   52.63    0.88
   6   2   3   52.19    0.91
  -7  -2  -3    9.41    0.40
   7   2   3    9.81    0.34
   7   2   3    8.90    0.38
  -8  -2  -3    4.66    0.29
  -8  -2  -3    5.45    0.38
   8   2   3    6.34    0.34
   8   2   3    4.65    0.38
  -9  -2  -3   14.35    0.42
  -9  -2  -3   15.07    0.54
   9   2   3   15.04    0.51
   9   2   3   14.07    0.45
 -10  -2  -3   17.89    0.63
 -10  -2  -3   16.79    0.51
  10   2   3   18.42    0.60
  10   2   3   17.84    0.52
 -11  -2  -3    5.85    0.44
 -11  -2  -3    5.37    0.41
  11   2   3    6.71    0.53
  11   2   3    6.01    0.45
 -12  -2  -3    0.32    0.34
  12   2   3   -0.16    0.31
  12   2   3   -0.12    0.28
 -13  -2  -3   -0.07    0.38
  13   2   3   -0.06    0.35
 -14  -2  -3    1.11    0.46
  14   2   3    0.22    0.41
  13  -3  -3    0.60    0.47
 -13   3   3   -0.06    0.39
  12  -3  -3    1.81    0.32
  12  -3  -3    2.35    0.47
 -12   3   3    1.88    0.39
  11  -3  -3    3.99    0.47
  11  -3  -3    3.52    0.32
 -11   3   3    3.64    0.40
  10  -3  -3    3.68    0.30
  10  -3  -3    4.69    0.45
 -10   3   3    4.29    0.35
 -10   3   3    4.36    0.38
   9  -3  -3    0.23    0.31
   9  -3  -3   -0.07    0.19
  -9   3   3    0.00    0.25
  -9   3   3   -0.07    0.18
   8  -3  -3    0.43    0.18
   8  -3  -3    0.39    0.28
  -8   3   3    0.18    0.24
  -8   3   3    0.09    0.16
   7  -3  -3    1.70    0.18
   7  -3  -3    1.63    0.28
  -7   3   3    1.40    0.17
   6  -3  -3   10.50    0.30
   6  -3  -3   10.48    0.50
   6  -3  -3   10.23    0.46
  -6   3   3   10.35    0.30
   5  -3  -3    4.76    0.37
   5  -3  -3    4.76    0.22
   5  -3  -3    4.22    0.41
  -5   3   3    4.94    0.23
   4  -3  -3  156.00    2.25
   4  -3  -3  156.91    2.46
   4  -3  -3  156.86    2.13
  -4   3   3  155.18    2.09
   3  -3  -3    8.05    0.20
   3  -3  -3    7.99    0.39
   3  -3  -3    8.59    0.33
  -3   3   3    8.11    0.23
   2  -3  -3   40.00    0.69
   2  -3  -3   40.18    0.77
  -2   3   3   41.70    0.60
   1  -3  -3    9.63    0.31
   1  -3  -3    9.83    0.35
  -1   3   3   10.02    0.23
   0  -3  -3   92.04    1.41
   0  -3  -3   92.62    1.32
   0   3   3   94.12    1.26
  -1  -3  -3    5.65    0.25
  -1  -3  -3    5.39    0.18
   1   3   3    5.94    0.20
   1   3   3    6.00    0.20
  -2  -3  -3  201.97    2.77
   2   3   3  200.00    2.73
   2   3   3  203.34    2.66
  -3  -3  -3    4.60    0.26
   3   3   3    4.24    0.21
   3   3   3    4.31    0.25
  -4  -3  -3    0.88    0.17
  -4  -3  -3    1.05    0.09
   4   3   3    0.90    0.17
   4   3   3    1.04    0.15
  -5  -3  -3   15.64    0.41
  -5  -3  -3   14.41    0.30
   5   3   3   14.88    0.35
   5   3   3   14.58    0.40
  -6  -3  -3    0.10    0.12
  -6  -3  -3   -0.06    0.19
   6   3   3    0.04    0.15
   6   3   3    0.19    0.19
  -7  -3  -3   21.61    0.55
  -7  -3  -3   19.91    0.43
   7   3   3   20.55    0.45
   7   3   3   20.21    0.51
  -8  -3  -3    8.88    0.44
  -8  -3  -3    8.86    0.32
   8   3   3    8.51    0.35
   8   3   3    8.94    0.42
  -9  -3  -3    1.21    0.28
  -9  -3  -3    1.20    0.19
   9   3   3    1.20    0.22
   9   3   3    0.70    0.26
 -10  -3  -3    0.38    0.21
 -10  -3  -3    0.03    0.29
  10   3   3    0.30    0.27
  10   3   3   -0.05    0.23
 -11  -3  -3   -0.03    0.32
  11   3   3    0.11    0.30
  11   3   3    0.06    0.25
 -12  -3  -3    5.03    0.48
  12   3   3    5.10    0.42
  12   3   3    5.26    0.39
 -13  -3  -3   -0.59    0.38
  13   3   3   -0.23    0.36
 -14  -3  -3    4.33    0.54
  14   3   3    3.74    0.48
  13  -4  -3    1.01    0.48
 -13   4   3    0.73    0.42
  12  -4  -3    3.22    0.50
 -12   4   3    2.70    0.42
  11  -4  -3    4.10    0.47
  11  -4  -3    4.52    0.32
 -11   4   3    4.01    0.30
 -11   4   3    4.52    0.41
  10  -4  -3    2.68    0.40
  10  -4  -3    3.02    0.27
 -10   4   3    2.96    0.26
 -10   4   3    3.57    0.37
   9  -4  -3    0.99    0.33
   9  -4  -3    0.56    0.20
  -9   4   3    0.14    0.19
   8  -4  -3    5.73    0.48
   8  -4  -3    5.42    0.31
   8  -4  -3    5.07    0.43
  -8   4   3    5.26    0.31
   7  -4  -3    7.60    0.47
   7  -4  -3    9.00    0.31
   7  -4  -3    7.99    0.52
  -7   4   3    8.49    0.32
   6  -4  -3   26.53    0.48
   6  -4  -3   26.07    0.72
   6  -4  -3   26.29    0.64
  -6   4   3   26.58    0.50
   5  -4  -3    7.60    0.48
   5  -4  -3    8.83    0.25
   5  -4  -3    8.75    0.41
  -5   4   3    8.01    0.28
   4  -4  -3   30.25    0.47
   4  -4  -3   30.85    0.72
   4  -4  -3   29.44    0.62
  -4   4   3   30.61    0.51
   3  -4  -3   48.31    0.90
   3  -4  -3   47.42    0.81
  -3   4   3   48.37    0.72
   2  -4  -3    1.53    0.22
   2  -4  -3    1.76    0.19
  -2   4   3    1.64    0.14
   1  -4  -3    0.49    0.20
   1  -4  -3    0.72    0.17
  -1   4   3    0.72    0.12
   0  -4  -3    0.08    0.17
   0  -4  -3    0.09    0.16
   0   4   3   -0.13    0.11
   0   4   3   -0.05    0.09
  -1  -4  -3    1.30    0.16
  -1  -4  -3    0.98    0.17
   1   4   3    1.21    0.13
   1   4   3    1.32    0.13
  -2  -4  -3  293.39    4.01
   2   4   3  288.33    3.85
   2   4   3  288.63    3.89
  -3  -4  -3    2.80    0.20
   3   4   3    2.25    0.17
   3   4   3    2.40    0.20
  -4  -4  -3    0.07    0.17
   4   4   3    0.15    0.13
   4   4   3    0.21    0.16
  -5  -4  -3    1.74    0.16
  -5  -4  -3    2.15    0.22
   5   4   3    2.32    0.18
   5   4   3    2.13    0.21
  -6  -4  -3    0.95    0.22
  -6  -4  -3    0.81    0.12
   6   4   3    0.98    0.21
   6   4   3    0.81    0.16
  -7  -4  -3    0.16    0.12
  -7  -4  -3    0.25    0.22
   7   4   3   -0.11    0.21
   7   4   3    0.05    0.16
  -8  -4  -3   24.75    0.65
  -8  -4  -3   24.27    0.50
   8   4   3   24.59    0.52
   8   4   3   24.48    0.60
  -9  -4  -3   17.22    0.60
  -9  -4  -3   15.57    0.43
   9   4   3   16.19    0.46
   9   4   3   15.71    0.55
 -10  -4  -3    0.13    0.30
 -10  -4  -3    0.21    0.20
  10   4   3    0.16    0.23
  10   4   3    0.07    0.28
 -11  -4  -3    4.55    0.43
  11   4   3    3.94    0.39
  11   4   3    5.24    0.43
 -12  -4  -3    1.32    0.39
  12   4   3    1.49    0.37
 -13  -4  -3   -0.66    0.39
  13   4   3    0.21    0.37
 -14  -4  -3    2.71    0.52
  14   4   3    2.66    0.46
  13  -5  -3    4.41    0.55
 -13   5   3    4.19    0.49
  12  -5  -3    0.35    0.42
 -12   5   3    0.27    0.36
  11  -5  -3    0.06    0.36
 -11   5   3    0.32    0.24
 -11   5   3    0.20    0.34
  10  -5  -3    0.40    0.34
  10  -5  -3    0.09    0.22
 -10   5   3    0.05    0.23
   9  -5  -3    3.98    0.46
   9  -5  -3    4.17    0.40
   9  -5  -3    4.05    0.26
  -9   5   3    4.09    0.28
   8  -5  -3    1.77    0.19
   8  -5  -3    1.81    0.37
   8  -5  -3    1.53    0.31
  -8   5   3    1.68    0.21
   7  -5  -3    9.93    0.56
   7  -5  -3    9.46    0.30
   7  -5  -3    9.16    0.48
  -7   5   3    9.09    0.34
   6  -5  -3   15.07    0.33
   6  -5  -3   14.44    0.50
   6  -5  -3   14.95    0.60
  -6   5   3   14.70    0.38
   5  -5  -3    2.30    0.29
   5  -5  -3    2.24    0.18
   5  -5  -3    2.41    0.26
  -5   5   3    2.23    0.18
   4  -5  -3    0.37    0.21
   4  -5  -3    0.34    0.24
  -4   5   3    0.64    0.15
   3  -5  -3   16.41    0.43
   3  -5  -3   15.81    0.52
  -3   5   3   15.90    0.35
   2  -5  -3   12.20    0.43
   2  -5  -3   12.14    0.37
  -2   5   3   12.41    0.30
   1  -5  -3    3.08    0.26
   1  -5  -3    2.84    0.21
  -1   5   3    2.83    0.21
   0  -5  -3    7.24    0.31
   0  -5  -3    6.84    0.35
   0   5   3    7.23    0.19
   0   5   3    7.27    0.24
  -1  -5  -3    2.08    0.20
   1   5   3    1.88    0.14
   1   5   3    2.11    0.15
  -2  -5  -3    0.05    0.10
  -2  -5  -3    0.11    0.17
   2   5   3    0.32    0.12
   2   5   3    0.12    0.14
  -3  -5  -3   18.01    0.44
   3   5   3   17.03    0.35
   3   5   3   17.14    0.39
  -4  -5  -3    0.76    0.19
   4   5   3    0.56    0.17
   4   5   3    0.41    0.14
  -5  -5  -3    9.31    0.38
  -5  -5  -3    8.74    0.23
   5   5   3    9.18    0.29
   5   5   3    9.40    0.36
  -6  -5  -3   14.85    0.46
  -6  -5  -3   14.15    0.32
   6   5   3   14.90    0.37
   6   5   3   14.99    0.44
  -7  -5  -3    0.33    0.13
  -7  -5  -3   -0.07    0.22
   7   5   3    0.26    0.21
   7   5   3    0.12    0.16
  -8  -5  -3    0.78    0.27
  -8  -5  -3    0.81    0.16
   8   5   3    0.72    0.25
   8   5   3    0.96    0.20
  -9  -5  -3    0.20    0.17
  -9  -5  -3    0.58    0.29
   9   5   3    0.24    0.20
   9   5   3    1.22    0.29
 -10  -5  -3   16.83    0.67
  10   5   3   16.43    0.49
  10   5   3   16.75    0.62
 -11  -5  -3    1.65    0.38
  11   5   3    1.92    0.28
  11   5   3    1.62    0.35
 -12  -5  -3    0.35    0.39
  12   5   3    0.07    0.36
 -13  -5  -3    0.87    0.45
  13   5   3    1.22    0.41
 -14  -5  -3    5.53    0.60
  14   5   3    4.55    0.51
  13  -6  -3    5.91    0.58
 -13   6   3    6.44    0.56
  12  -6  -3    5.58    0.54
 -12   6   3    5.62    0.50
 -12   6   3    4.22    0.35
  11  -6  -3    0.12    0.37
 -11   6   3   -0.22    0.24
  10  -6  -3    1.03    0.45
  10  -6  -3    1.31    0.37
 -10   6   3    1.00    0.24
   9  -6  -3    1.58    0.22
   9  -6  -3    1.51    0.42
   9  -6  -3    0.93    0.32
  -9   6   3    1.68    0.24
   8  -6  -3   13.18    0.56
   8  -6  -3   12.23    0.66
   8  -6  -3   12.30    0.36
  -8   6   3   13.04    0.42
   7  -6  -3   24.05    0.46
   7  -6  -3   23.76    0.76
   7  -6  -3   25.32    0.67
  -7   6   3   24.46    0.53
   6  -6  -3   10.82    0.47
   6  -6  -3   11.20    0.56
  -6   6   3   11.20    0.35
   5  -6  -3   20.89    0.55
   5  -6  -3   21.20    0.64
  -5   6   3   22.17    0.46
   4  -6  -3    1.72    0.29
   4  -6  -3    1.20    0.21
  -4   6   3    1.94    0.18
   3  -6  -3    0.03    0.18
   3  -6  -3    0.19    0.25
  -3   6   3    0.28    0.14
   2  -6  -3    1.35    0.20
   2  -6  -3    1.25    0.29
  -2   6   3    1.12    0.15
   1  -6  -3    4.45    0.30
   1  -6  -3    3.65    0.29
  -1   6   3    4.23    0.23
   0  -6  -3    0.45    0.18
   0  -6  -3    0.25    0.21
   0   6   3    0.30    0.13
   0   6   3    0.35    0.11
  -1  -6  -3    1.01    0.19
  -1  -6  -3    1.03    0.14
   1   6   3    1.48    0.15
   1   6   3    1.10    0.14
  -2  -6  -3    2.64    0.22
  -2  -6  -3    2.35    0.18
   2   6   3    2.63    0.18
   2   6   3    2.84    0.22
  -3  -6  -3    0.35    0.11
  -3  -6  -3    0.57    0.19
   3   6   3    0.62    0.14
   3   6   3    0.21    0.16
  -4  -6  -3   20.60    0.38
  -4  -6  -3   20.93    0.51
   4   6   3   20.64    0.41
   4   6   3   20.70    0.47
  -5  -6  -3   11.26    0.42
  -5  -6  -3   10.85    0.26
   5   6   3   10.90    0.31
   5   6   3   10.94    0.39
  -6  -6  -3   68.55    1.17
  -6  -6  -3   68.45    1.07
   6   6   3   69.33    1.02
   6   6   3   67.29    1.11
  -7  -6  -3    0.72    0.25
  -7  -6  -3    0.29    0.13
   7   6   3   -0.05    0.22
   7   6   3    0.42    0.17
  -8  -6  -3   -0.07    0.26
  -8  -6  -3    0.24    0.15
   8   6   3    0.11    0.18
   8   6   3    0.32    0.25
  -9  -6  -3    7.26    0.53
   9   6   3    6.81    0.49
   9   6   3    7.64    0.37
 -10  -6  -3    0.55    0.33
  10   6   3    0.16    0.31
  10   6   3   -0.03    0.22
 -11  -6  -3    7.26    0.63
  11   6   3    6.75    0.57
 -12  -6  -3    1.64    0.44
  12   6   3    1.72    0.39
 -13  -6  -3    0.21    0.45
  13   6   3    0.63    0.41
  14   6   3    0.58    0.44
  13  -7  -3    2.45    0.51
 -13   7   3    2.62    0.48
  12  -7  -3    0.68    0.43
 -12   7   3    0.75    0.30
  11  -7  -3    9.96    0.67
  11  -7  -3   11.13    0.93
 -11   7   3   10.25    0.50
  10  -7  -3    0.14    0.45
  10  -7  -3   -0.05    0.34
 -10   7   3    0.20    0.24
   9  -7  -3    3.07    0.37
   9  -7  -3    3.44    0.47
  -9   7   3    3.11    0.28
   8  -7  -3    0.17    0.36
   8  -7  -3    0.18    0.27
  -8   7   3    0.10    0.20
   7  -7  -3    5.11    0.43
   7  -7  -3    4.20    0.40
  -7   7   3    4.88    0.33
  -7   7   3    3.92    0.22
   6  -7  -3   12.37    0.58
   6  -7  -3   13.00    0.48
  -6   7   3   11.66    0.27
  -6   7   3   12.53    0.39
   5  -7  -3    4.71    0.37
   5  -7  -3    5.43    0.39
  -5   7   3    5.30    0.30
   4  -7  -3   17.23    0.49
   4  -7  -3   17.57    0.59
  -4   7   3   17.28    0.42
   3  -7  -3    0.89    0.21
   3  -7  -3    1.10    0.31
  -3   7   3    0.62    0.17
   2  -7  -3   17.26    0.45
   2  -7  -3   17.92    0.55
  -2   7   3   16.99    0.39
   1  -7  -3    1.99    0.22
   1  -7  -3    1.80    0.29
  -1   7   3    2.04    0.18
   0  -7  -3   21.01    0.47
   0   7   3   20.95    0.42
   0   7   3   20.86    0.37
  -1  -7  -3    1.79    0.21
  -1  -7  -3    2.09    0.17
   1   7   3    2.31    0.17
   1   7   3    1.83    0.16
  -2  -7  -3    0.39    0.21
  -2  -7  -3    0.43    0.13
   2   7   3    0.36    0.15
   2   7   3    0.44    0.15
  -3  -7  -3    5.80    0.34
  -3  -7  -3    4.79    0.22
   3   7   3    5.01    0.30
   3   7   3    4.94    0.26
  -4  -7  -3    0.65    0.23
  -4  -7  -3    1.32    0.13
   4   7   3    0.90    0.20
   4   7   3    1.12    0.16
  -5  -7  -3    1.10    0.14
  -5  -7  -3    1.04    0.24
   5   7   3    0.99    0.16
   5   7   3    1.05    0.22
  -6  -7  -3   25.22    0.48
  -6  -7  -3   25.30    0.65
   6   7   3   25.41    0.50
   6   7   3   25.88    0.60
  -7  -7  -3    6.70    0.47
  -7  -7  -3    6.26    0.27
   7   7   3    5.89    0.42
   7   7   3    6.29    0.33
  -8  -7  -3   13.94    0.57
  -8  -7  -3   13.06    0.38
   8   7   3   13.57    0.42
   8   7   3   13.51    0.53
  -9  -7  -3    1.03    0.34
   9   7   3    1.05    0.22
   9   7   3    0.81    0.30
 -10  -7  -3    3.18    0.42
  10   7   3    2.85    0.27
  10   7   3    2.39    0.36
 -11  -7  -3    0.64    0.40
  11   7   3    0.88    0.37
 -12  -7  -3    4.41    0.52
  12   7   3    4.37    0.47
 -13  -7  -3    2.43    0.52
  13   7   3    1.96    0.45
  13  -8  -3    1.17    0.49
  12  -8  -3    0.57    0.59
  12  -8  -3   -0.19    0.41
 -12   8   3    0.67    0.30
  11  -8  -3    1.02    0.54
  11  -8  -3    0.57    0.39
 -11   8   3    0.39    0.27
  10  -8  -3    0.06    0.34
  10  -8  -3    0.04    0.46
 -10   8   3    0.57    0.25
   9  -8  -3    2.15    0.45
   9  -8  -3    1.43    0.35
  -9   8   3    1.40    0.26
   8  -8  -3    1.59    0.39
   8  -8  -3    1.86    0.33
  -8   8   3    2.06    0.25
   7  -8  -3    0.78    0.27
   7  -8  -3    1.16    0.34
  -7   8   3    0.81    0.13
  -7   8   3    1.00    0.21
   6  -8  -3    3.70    0.31
   6  -8  -3    3.62    0.39
  -6   8   3    3.84    0.33
   5  -8  -3   10.31    0.55
   5  -8  -3   11.02    0.45
  -5   8   3   11.02    0.38
   4  -8  -3    7.56    0.54
   4  -8  -3    7.96    0.40
  -4   8   3    7.62    0.34
   3  -8  -3   34.03    0.81
   3  -8  -3   34.16    0.68
  -3   8   3   34.82    0.62
   2  -8  -3   -0.06    0.20
   2  -8  -3   -0.18    0.29
  -2   8   3    0.12    0.16
   1  -8  -3   20.53    0.52
  -1   8   3   21.08    0.36
  -1   8   3   21.07    0.45
   0  -8  -3   37.74    0.71
   0  -8  -3   37.62    0.69
   0   8   3   36.95    0.59
   0   8   3   37.56    0.64
  -1  -8  -3    0.26    0.21
  -1  -8  -3    0.29    0.16
   1   8   3    0.32    0.16
   1   8   3    0.21    0.14
  -2  -8  -3   19.77    0.52
  -2  -8  -3   19.20    0.42
   2   8   3   19.52    0.42
   2   8   3   19.30    0.43
  -3  -8  -3    3.36    0.28
  -3  -8  -3    3.32    0.23
   3   8   3    3.77    0.26
   3   8   3    3.31    0.23
  -4  -8  -3    1.15    0.25
   4   8   3    1.36    0.22
   4   8   3    1.91    0.18
  -5  -8  -3    0.28    0.14
  -5  -8  -3    0.22    0.24
   5   8   3    0.45    0.16
   5   8   3    0.19    0.21
  -6  -8  -3   30.33    0.72
  -6  -8  -3   30.46    0.56
   6   8   3   29.56    0.67
   6   8   3   30.31    0.57
  -7  -8  -3    3.24    0.20
  -7  -8  -3    3.53    0.35
   7   8   3    3.04    0.31
   7   8   3    3.44    0.24
  -8  -8  -3    5.21    0.41
   8   8   3    4.95    0.35
   8   8   3    4.94    0.36
  -9  -8  -3    2.44    0.38
   9   8   3    2.19    0.35
   9   8   3    2.46    0.25
 -10  -8  -3   -0.62    0.35
  10   8   3   -0.41    0.32
 -11  -8  -3    0.85    0.41
  11   8   3    1.06    0.38
 -12  -8  -3    0.37    0.45
  12   8   3    0.84    0.42
 -13  -8  -3    0.13    0.49
  13   8   3    1.41    0.46
  13  -9  -3    1.24    0.49
 -13   9   3    0.92    0.35
  12  -9  -3    0.29    0.62
  12  -9  -3    0.17    0.42
 -12   9   3   -0.53    0.30
  11  -9  -3    2.36    0.45
  11  -9  -3    3.29    0.62
 -11   9   3    1.59    0.32
  10  -9  -3    2.50    0.54
  10  -9  -3    2.57    0.42
 -10   9   3    3.22    0.32
   9  -9  -3    0.64    0.44
   9  -9  -3    0.99    0.34
  -9   9   3    0.83    0.26
   8  -9  -3    1.13    0.31
   8  -9  -3    1.13    0.40
  -8   9   3    1.34    0.25
   7  -9  -3    0.20    0.26
   7  -9  -3   -0.01    0.34
  -7   9   3   -0.26    0.21
   6  -9  -3    2.88    0.38
   6  -9  -3    3.47    0.32
  -6   9   3    3.06    0.26
   5  -9  -3    3.32    0.38
   5  -9  -3    3.26    0.29
  -5   9   3    3.05    0.25
   4  -9  -3   36.14    0.74
   4  -9  -3   34.93    0.89
  -4   9   3   35.96    0.67
   3  -9  -3   39.14    0.76
   3  -9  -3   38.70    0.92
  -3   9   3   39.82    0.70
   2  -9  -3   10.99    0.41
   2  -9  -3   10.88    0.57
  -2   9   3   11.07    0.36
   1  -9  -3    1.08    0.22
   1  -9  -3    0.55    0.26
  -1   9   3    1.02    0.19
  -1   9   3    1.37    0.13
   0  -9  -3    0.23    0.21
   0  -9  -3    0.42    0.19
   0   9   3    0.51    0.14
   0   9   3    0.56    0.18
  -1  -9  -3   10.36    0.35
  -1  -9  -3    9.57    0.42
   1   9   3    9.40    0.31
   1   9   3    9.59    0.34
  -2  -9  -3    0.23    0.17
  -2  -9  -3    0.45    0.24
   2   9   3    0.48    0.17
   2   9   3    0.38    0.17
  -3  -9  -3   30.94    0.69
  -3  -9  -3   29.16    0.57
   3   9   3   30.34    0.56
   3   9   3   30.75    0.60
  -4  -9  -3   12.15    0.47
  -4  -9  -3   12.86    0.34
   4   9   3   12.71    0.36
   4   9   3   11.26    0.41
  -5  -9  -3   -0.04    0.15
  -5  -9  -3   -0.49    0.24
   5   9   3   -0.07    0.22
   5   9   3   -0.14    0.16
  -6  -9  -3    0.38    0.28
  -6  -9  -3    0.38    0.16
   6   9   3    0.39    0.18
   6   9   3   -0.37    0.24
  -7  -9  -3    1.17    0.19
  -7  -9  -3    1.08    0.31
   7   9   3    0.95    0.28
   7   9   3    1.04    0.21
  -8  -9  -3   15.55    0.65
   8   9   3   14.20    0.58
   8   9   3   16.09    0.47
  -9  -9  -3    0.96    0.35
   9   9   3    0.85    0.33
   9   9   3    1.12    0.24
 -10  -9  -3    1.87    0.40
  10   9   3    1.55    0.37
 -11  -9  -3    1.00    0.42
  11   9   3    0.87    0.40
 -12  -9  -3    0.79    0.46
  12   9   3    1.11    0.45
 -13  -9  -3    1.12    0.50
  13   9   3    0.88    0.47
  12 -10  -3    1.92    0.47
  12 -10  -3    1.27    0.67
 -12  10   3    1.40    0.34
  11 -10  -3    1.84    0.62
  11 -10  -3    1.64    0.43
 -11  10   3    1.75    0.33
  10 -10  -3    0.40    0.51
  10 -10  -3    0.79    0.38
 -10  10   3    0.39    0.29
   9 -10  -3    1.83    0.47
   9 -10  -3    2.19    0.37
  -9  10   3    1.87    0.29
   8 -10  -3    0.17    0.29
   8 -10  -3    0.16    0.39
  -8  10   3    0.10    0.24
   7 -10  -3   16.00    0.74
   7 -10  -3   15.68    0.60
  -7  10   3   16.85    0.52
   6 -10  -3    8.92    0.48
   6 -10  -3    8.37    0.61
  -6  10   3    8.02    0.42
   5 -10  -3    4.65    0.41
   5 -10  -3    4.44    0.43
  -5  10   3    4.49    0.36
   4 -10  -3    0.38    0.34
   4 -10  -3   -0.09    0.22
  -4  10   3   -0.10    0.19
   3 -10  -3    8.95    0.41
   3 -10  -3    8.71    0.58
  -3  10   3    9.20    0.37
   2 -10  -3    8.93    0.40
   2 -10  -3    8.24    0.57
  -2  10   3    8.33    0.35
   1 -10  -3   11.58    0.45
  -1  10   3   10.93    0.38
  -1  10   3   11.51    0.29
   0 -10  -3    0.44    0.20
   0 -10  -3    0.50    0.23
   0  10   3    0.26    0.15
   0  10   3    0.10    0.18
  -1 -10  -3    5.17    0.32
  -1 -10  -3    5.36    0.40
   1  10   3    4.92    0.32
   1  10   3    4.80    0.28
  -2 -10  -3    3.22    0.30
  -2 -10  -3    3.29    0.30
   2  10   3    3.71    0.29
   2  10   3    3.52    0.29
  -3 -10  -3    6.94    0.32
  -3 -10  -3    7.59    0.45
   3  10   3    7.12    0.33
   3  10   3    7.08    0.37
  -4 -10  -3   11.39    0.35
  -4 -10  -3   11.01    0.50
   4  10   3   11.66    0.37
   4  10   3   11.66    0.44
  -5 -10  -3   24.32    0.52
  -5 -10  -3   23.33    0.67
   5  10   3   23.96    0.61
   5  10   3   24.70    0.52
  -6 -10  -3   -0.03    0.29
  -6 -10  -3    0.28    0.18
   6  10   3   -0.20    0.26
   6  10   3    0.15    0.19
  -7 -10  -3    0.65    0.32
   7  10   3    0.32    0.21
   7  10   3    0.49    0.29
  -8 -10  -3    0.58    0.33
   8  10   3    1.20    0.24
   8  10   3    1.01    0.33
  -9 -10  -3    4.35    0.45
   9  10   3    3.61    0.40
 -10 -10  -3    2.59    0.44
  10  10   3    3.76    0.42
 -11 -10  -3    1.36    0.46
  11  10   3    1.17    0.41
 -12 -10  -3    3.50    0.54
  12  10   3    3.63    0.50
  12 -11  -3    0.57    0.68
 -12  11   3    0.74    0.35
  11 -11  -3    1.18    0.63
  11 -11  -3    1.92    0.44
 -11  11   3    1.74    0.34
  10 -11  -3   13.13    0.71
  10 -11  -3   13.94    0.96
 -10  11   3   12.75    0.59
   9 -11  -3   15.01    0.68
   9 -11  -3   14.82    0.87
  -9  11   3   15.52    0.57
   8 -11  -3   -0.10    0.30
   8 -11  -3   -0.48    0.40
  -8  11   3   -0.12    0.26
   7 -11  -3    4.26    0.47
   7 -11  -3    3.26    0.35
  -7  11   3    3.62    0.32
   6 -11  -3   14.85    0.72
   6 -11  -3   15.76    0.57
  -6  11   3   16.23    0.52
   5 -11  -3   13.16    0.71
   5 -11  -3   13.43    0.53
  -5  11   3   13.21    0.47
   4 -11  -3    3.74    0.43
   4 -11  -3    3.71    0.31
  -4  11   3    4.09    0.28
   3 -11  -3    0.86    0.37
   3 -11  -3    0.28    0.23
  -3  11   3    0.83    0.21
   2 -11  -3    0.47    0.35
   2 -11  -3    0.36    0.24
  -2  11   3    0.64    0.20
  -2  11   3    0.63    0.13
   1 -11  -3    6.10    0.40
  -1  11   3    6.25    0.27
  -1  11   3    6.70    0.35
   0 -11  -3    5.92    0.41
   0 -11  -3    6.11    0.37
   0  11   3    5.91    0.29
   0  11   3    5.85    0.35
  -1 -11  -3   22.76    0.55
  -1 -11  -3   22.72    0.61
   1  11   3   23.02    0.49
   1  11   3   23.27    0.53
  -2 -11  -3    8.59    0.38
  -2 -11  -3    8.75    0.48
   2  11   3    8.85    0.38
   2  11   3    8.71    0.36
  -3 -11  -3   13.38    0.55
  -3 -11  -3   13.54    0.42
   3  11   3   13.18    0.44
   3  11   3   12.62    0.41
  -4 -11  -3    6.14    0.34
  -4 -11  -3    5.62    0.46
   4  11   3    5.90    0.34
   4  11   3    6.11    0.42
  -5 -11  -3    2.88    0.35
  -5 -11  -3    3.02    0.23
   5  11   3    3.29    0.25
   5  11   3    2.75    0.30
  -6 -11  -3   29.83    0.62
  -6 -11  -3   29.68    0.79
   6  11   3   30.13    0.72
   6  11   3   29.82    0.61
  -7 -11  -3    1.27    0.36
   7  11   3    1.72    0.24
   7  11   3    1.53    0.33
  -8 -11  -3    0.29    0.35
   8  11   3   -0.40    0.32
   8  11   3    0.13    0.23
  -9 -11  -3    2.15    0.41
   9  11   3    2.30    0.39
 -10 -11  -3    3.85    0.49
  10  11   3    3.39    0.44
 -11 -11  -3    4.63    0.54
  11  11   3    4.96    0.50
 -12 -11  -3    1.29    0.51
  12  11   3    1.82    0.49
  12 -12  -3   -0.12    0.71
 -12  12   3    0.82    0.39
  11 -12  -3    2.64    0.69
 -11  12   3    2.49    0.38
  10 -12  -3    0.61    0.55
  10 -12  -3   -0.02    0.38
 -10  12   3    0.64    0.32
   9 -12  -3   15.04    0.96
   9 -12  -3   14.49    0.68
  -9  12   3   15.69    0.61
   8 -12  -3   -0.05    0.44
   8 -12  -3    0.51    0.33
  -8  12   3    0.43    0.29
   7 -12  -3   11.38    0.75
   7 -12  -3   12.10    0.57
  -7  12   3   12.48    0.53
   6 -12  -3    2.14    0.33
   6 -12  -3    2.31    0.45
  -6  12   3    1.82    0.29
   5 -12  -3   16.00    0.78
   5 -12  -3   17.55    0.59
  -5  12   3   17.61    0.54
   4 -12  -3    6.63    0.46
   4 -12  -3    6.89    0.65
  -4  12   3    6.21    0.41
   3 -12  -3    3.94    0.33
   3 -12  -3    3.73    0.47
  -3  12   3    3.76    0.28
   2 -12  -3    0.71    0.27
   2 -12  -3   -0.06    0.37
  -2  12   3    0.65    0.23
  -2  12   3    0.29    0.15
   1 -12  -3    1.72    0.28
   1 -12  -3    1.93    0.30
  -1  12   3    1.62    0.18
  -1  12   3    1.43    0.23
   0 -12  -3    8.81    0.47
   0 -12  -3    9.03    0.44
   0  12   3    9.81    0.34
   0  12   3    9.26    0.41
  -1 -12  -3   10.72    0.44
  -1 -12  -3   11.35    0.51
   1  12   3   10.72    0.42
   1  12   3   11.60    0.39
  -2 -12  -3    4.92    0.37
  -2 -12  -3    5.48    0.38
   2  12   3    5.86    0.38
   2  12   3    5.56    0.36
  -3 -12  -3    8.92    0.53
  -3 -12  -3    8.97    0.40
   3  12   3    8.86    0.42
   3  12   3    8.74    0.40
  -4 -12  -3   -0.18    0.30
  -4 -12  -3   -0.02    0.21
   4  12   3    0.13    0.25
   4  12   3   -0.08    0.21
  -5 -12  -3    6.22    0.37
  -5 -12  -3    5.57    0.42
   5  12   3    6.27    0.48
   5  12   3    6.04    0.39
  -6 -12  -3    0.65    0.35
   6  12   3    0.17    0.23
   6  12   3    0.15    0.29
  -7 -12  -3    3.97    0.43
   7  12   3    4.44    0.30
   7  12   3    3.77    0.39
  -8 -12  -3    0.87    0.38
   8  12   3    0.96    0.35
  -9 -12  -3    0.12    0.40
   9  12   3   -0.30    0.37
 -10 -12  -3   -0.56    0.40
  10  12   3   -0.11    0.40
 -11 -12  -3   -0.17    0.44
  11  12   3    0.15    0.45
  11 -13  -3    0.90    0.70
 -11  13   3    1.48    0.40
  10 -13  -3   15.22    1.05
 -10  13   3   13.66    0.70
   9 -13  -3    6.35    0.66
   9 -13  -3    6.62    0.50
  -9  13   3    6.99    0.45
   8 -13  -3    3.31    0.40
   8 -13  -3    3.01    0.54
  -8  13   3    3.08    0.36
   7 -13  -3    6.71    0.54
   7 -13  -3    6.51    0.58
  -7  13   3    7.21    0.52
   6 -13  -3    0.12    0.43
   6 -13  -3    0.42    0.29
  -6  13   3    0.46    0.27
   5 -13  -3    0.09    0.42
   5 -13  -3    0.82    0.30
  -5  13   3    0.69    0.28
   4 -13  -3    3.18    0.34
   4 -13  -3    3.18    0.48
  -4  13   3    3.21    0.30
   3 -13  -3   11.35    0.52
   3 -13  -3    9.57    0.69
  -3  13   3   10.62    0.45
   2 -13  -3   -0.18    0.40
   2 -13  -3    0.43    0.28
  -2  13   3    0.20    0.24
  -2  13   3    0.16    0.16
   1 -13  -3    0.38    0.28
   1 -13  -3    0.59    0.28
  -1  13   3    0.37    0.18
  -1  13   3    0.68    0.24
   0 -13  -3    0.45    0.28
   0 -13  -3    0.25    0.25
   0  13   3    0.28    0.23
   0  13   3    0.30    0.20
  -1 -13  -3   20.35    0.59
  -1 -13  -3   21.25    0.66
   1  13   3   21.01    0.56
   1  13   3   21.46    0.52
  -2 -13  -3   23.33    0.62
  -2 -13  -3   22.53    0.69
   2  13   3   23.47    0.58
   2  13   3   23.62    0.56
  -3 -13  -3    0.98    0.25
  -3 -13  -3    0.88    0.34
   3  13   3    1.10    0.25
   3  13   3    0.77    0.26
  -4 -13  -3   11.74    0.62
  -4 -13  -3   11.37    0.47
   4  13   3   10.50    0.45
   4  13   3   11.88    0.52
  -5 -13  -3    4.03    0.39
  -5 -13  -3    3.99    0.41
   5  13   3    3.49    0.35
   5  13   3    3.63    0.29
  -6 -13  -3    0.43    0.35
   6  13   3    0.09    0.31
   6  13   3    0.27    0.24
  -7 -13  -3    2.88    0.44
   7  13   3    3.26    0.29
   7  13   3    3.07    0.39
  -8 -13  -3    0.25    0.39
   8  13   3    0.41    0.36
  -9 -13  -3    2.70    0.47
   9  13   3    1.50    0.43
 -10 -13  -3    1.92    0.49
  10  13   3    1.17    0.45
 -11 -13  -3   -0.25    0.48
  11  13   3    0.02    0.48
  11 -14  -3    0.48    0.70
 -11  14   3    0.03    0.39
  10 -14  -3    0.25    0.61
 -10  14   3    0.30    0.37
   9 -14  -3   15.35    1.06
  -9  14   3   13.77    0.67
   8 -14  -3    4.62    0.62
   8 -14  -3    4.56    0.44
  -8  14   3    4.12    0.39
   7 -14  -3    0.61    0.34
   7 -14  -3    0.29    0.47
  -7  14   3    0.67    0.31
   6 -14  -3    0.53    0.32
   6 -14  -3    0.85    0.49
  -6  14   3    0.80    0.29
   5 -14  -3   16.48    0.89
   5 -14  -3   16.16    0.63
  -5  14   3   16.49    0.58
   4 -14  -3    7.83    0.74
   4 -14  -3    7.28    0.52
  -4  14   3    7.77    0.47
   3 -14  -3    0.32    0.30
   3 -14  -3    0.19    0.46
  -3  14   3   -0.09    0.25
   2 -14  -3   11.64    0.57
  -2  14   3   11.99    0.50
  -2  14   3   12.87    0.39
   1 -14  -3    1.60    0.32
   1 -14  -3    2.30    0.37
  -1  14   3    1.88    0.23
  -1  14   3    2.36    0.29
   0 -14  -3    0.39    0.28
   0 -14  -3    0.65    0.31
   0  14   3    0.40    0.22
   0  14   3    0.56    0.26
  -1 -14  -3    0.43    0.32
  -1 -14  -3    0.21    0.27
   1  14   3   -0.04    0.23
   1  14   3    0.02    0.25
  -2 -14  -3   23.76    0.76
  -2 -14  -3   24.07    0.66
   2  14   3   24.29    0.61
   2  14   3   24.55    0.62
  -3 -14  -3   21.21    0.62
  -3 -14  -3   22.75    0.77
   3  14   3   21.01    0.60
   3  14   3   21.51    0.59
  -4 -14  -3   14.77    0.53
  -4 -14  -3   16.58    0.71
   4  14   3   15.60    0.59
   4  14   3   15.33    0.53
  -5 -14  -3    0.05    0.36
   5  14   3    0.09    0.31
   5  14   3    0.12    0.25
  -6 -14  -3    0.53    0.38
   6  14   3    0.10    0.26
   6  14   3    0.37    0.33
  -7 -14  -3    2.56    0.44
   7  14   3    2.61    0.40
   7  14   3    2.67    0.32
  -8 -14  -3   -0.37    0.41
   8  14   3    0.62    0.40
  -9 -14  -3   -0.33    0.44
   9  14   3   -0.35    0.41
 -10 -14  -3    3.06    0.53
  10  14   3    2.91    0.50
  10 -15  -3    2.19    0.70
 -10  15   3    1.47    0.41
   9 -15  -3    0.25    0.61
  -9  15   3    0.36    0.36
   8 -15  -3    1.92    0.59
  -8  15   3    1.48    0.37
   7 -15  -3    1.14    0.55
   7 -15  -3    1.62    0.37
  -7  15   3    1.34    0.35
   6 -15  -3    3.49    0.40
   6 -15  -3    4.06    0.59
  -6  15   3    3.33    0.36
   5 -15  -3    1.28    0.54
   5 -15  -3    2.66    0.37
  -5  15   3    1.44    0.31
   4 -15  -3    6.49    0.62
   4 -15  -3    6.62    0.55
  -4  15   3    5.99    0.49
   3 -15  -3    7.03    0.57
   3 -15  -3    6.02    0.58
  -3  15   3    6.98    0.50
   2 -15  -3    5.28    0.42
  -2  15   3    5.29    0.37
   1 -15  -3   15.61    0.63
  -1  15   3   16.40    0.48
  -1  15   3   16.64    0.58
   0 -15  -3    9.91    0.56
   0 -15  -3    7.86    0.59
   0  15   3    9.34    0.43
   0  15   3    9.21    0.52
  -1 -15  -3    0.19    0.30
  -1 -15  -3    0.00    0.34
   1  15   3    0.06    0.28
   1  15   3    0.07    0.25
  -2 -15  -3    4.50    0.44
  -2 -15  -3    5.48    0.51
   2  15   3    4.12    0.35
   2  15   3    4.91    0.34
  -3 -15  -3    8.04    0.51
  -3 -15  -3    7.67    0.62
   3  15   3    7.39    0.50
   3  15   3    6.37    0.48
  -4 -15  -3    6.86    0.48
  -4 -15  -3    6.12    0.50
   4  15   3    6.40    0.48
   4  15   3    5.75    0.41
  -5 -15  -3    0.35    0.40
   5  15   3    0.34    0.29
   5  15   3    1.16    0.35
  -6 -15  -3    0.95    0.42
   6  15   3    0.66    0.29
[truncated: 961,857 more chars]
